# Supplementary material for: μ4-Sulfido-bis­{(μ-2-furyl­methane­thiol­ato)bis­[tricarbonyl­iron](Fe—Fe)}
Source: Acta Crystallogr Sect E Struct Rep Online. 2010 Jun 18;66(Pt 7):m820. doi: 10.1107/S1600536810022634 (PMC3007034; doi:10.1107/S1600536810022634)
Supplement: Supplementary file 1 [file e-66-0m820-sup1.cif]

##############################################################################
###                                                                        ###
###        Electronic paper (Acta Crystallographica Section E)             ###
###                                                                        ###
##############################################################################
#                                                                            #
# This CIF contains the data in a paper accepted for publication in Acta     #
# Crystallographica Section E. It conforms to the requirements of Notes      #
# for Authors for Section E, and has been peer reviewed under the auspices   #
# of the IUCr Commission on Journals.                                        #
#                                                                            #
# Full details of the Crystallographic Information File format               #
# are given in the paper "The Crystallographic Information File (CIF):       #
# a New Standard Archive File for Crystallography" by S. R. Hall, F. H.      #
# Allen and I. D. Brown [Acta Cryst. (1991), A47, 655-685].                  #
#                                                                            #
# The current version of the core CIF dictionary is obtainable from          #
# ftp://ftp.iucr.org/pub/cif_core.dic. The current version number is 2.4.    #
#                                                                            #
# Software is freely available for graphical display of the structure(s) in  #
# this CIF.  For information consult the CIF home page http://www.iucr.org/  #
# cif/home.html                                                              #
#                                                                            #
# This file may be used for bona fide research purposes within the           #
# scientific community so long as proper attribution is given to the journal # 
# article from which it was obtained.                                        #
#                                                                            #
##############################################################################
                                             
data_I
_audit_creation_method     SHELXL-97
_chemical_name_systematic
;
\m~4~-Sulfido-bis{(\m-2-
furylmethanethiolato)bis[tricarbonyliron](<i>Fe</i>---<i>Fe</i>)}
;
_chemical_name_common     ?
_chemical_formula_moiety     'C22 H10 Fe4 O14 S3'
_chemical_formula_sum     'C22 H10 Fe4 O14 S3'
_chemical_formula_iupac     '[Fe4 (C5 H5 O S)2 S (C O)12]'
_chemical_formula_weight     817.91
_chemical_melting_point     ?
_symmetry_cell_setting     triclinic
_symmetry_space_group_name_H-M     'P -1'
_symmetry_space_group_name_Hall     '-P 1'
loop_
    _symmetry_equiv_pos_as_xyz
    'x, y, z'
    '-x, -y, -z'
_cell_length_a     9.0335(18)
_cell_length_b     9.984(2)
_cell_length_c     16.821(3)
_cell_angle_alpha     82.89(3)
_cell_angle_beta     75.75(3)
_cell_angle_gamma     89.68(3)
_cell_volume     1458.6(5)
_cell_formula_units_Z     2
_cell_measurement_reflns_used     4907
_cell_measurement_theta_min     2.056
_cell_measurement_theta_max     27.870
_cell_measurement_temperature     113(2)
_exptl_crystal_description     block
_exptl_crystal_colour     red
_exptl_crystal_size_max     0.24
_exptl_crystal_size_mid     0.20
_exptl_crystal_size_min     0.16
_exptl_crystal_density_diffrn     1.862
_exptl_crystal_density_meas     ?
_exptl_crystal_density_method     'not measured'
_exptl_crystal_F_000     812
_exptl_absorpt_coefficient_mu     2.231
_exptl_absorpt_correction_type     multi-scan
_exptl_absorpt_process_details     '(SADABS; Sheldrick, 1996)'
_exptl_absorpt_correction_T_min     0.539
_exptl_absorpt_correction_T_max     0.697
_exptl_special_details
;
;
_diffrn_ambient_temperature     113(2)
_diffrn_radiation_type     MoK\a
_diffrn_radiation_wavelength     0.71073
_diffrn_radiation_source     'fine-focus sealed tube'
_diffrn_radiation_monochromator     graphite
_diffrn_measurement_device_type     'Bruker SMART APEX CCD area-detector'
_diffrn_measurement_method     '\f and \w scans'
_diffrn_detector_area_resol_mean     ?
_diffrn_reflns_number     10642
_diffrn_reflns_av_R_equivalents     0.0304
_diffrn_reflns_av_sigmaI/netI     0.0444
_diffrn_reflns_theta_min     2.06
_diffrn_reflns_theta_max     25.02
_diffrn_reflns_theta_full     25.02
_diffrn_measured_fraction_theta_max     0.993
_diffrn_measured_fraction_theta_full     0.993
_diffrn_reflns_limit_h_min     -7
_diffrn_reflns_limit_h_max     10
_diffrn_reflns_limit_k_min     -11
_diffrn_reflns_limit_k_max     11
_diffrn_reflns_limit_l_min     -19
_diffrn_reflns_limit_l_max     19
_diffrn_standards_number     0
_diffrn_standards_interval_count     ?
_diffrn_standards_interval_time     ?
_diffrn_standards_decay_%     ?
_refine_special_details
;
Refinement of <i>F</i>^2^ against ALL reflections. The weighted <i>R</i>-factor
<i>wR</i> and goodness of fit <i>S</i> are based on <i>F</i>^2^, conventional
<i>R</i>-factors <i>R</i> are based on <i>F</i>, with <i>F</i> set to zero for
negative <i>F</i>^2^. The threshold expression of <i>F</i>^2^ >
\s(<i>F</i>^2^) is used only for calculating <i>R</i>-factors(gt) <i>etc</i>.
and is not relevant to the choice of reflections for refinement.
<i>R</i>-factors based on <i>F</i>^2^ are statistically about twice as large
as those based on <i>F</i>, and <i>R</i>- factors based on ALL data will be
even larger.
;
_reflns_number_total     5099
_reflns_number_gt     4055
_reflns_threshold_expression     I>2\s(I)
_refine_ls_structure_factor_coef     Fsqd
_refine_ls_matrix_type     full
_refine_ls_R_factor_all     0.0371
_refine_ls_R_factor_gt     0.0308
_refine_ls_wR_factor_gt     0.0733
_refine_ls_wR_factor_ref     0.0779
_refine_ls_goodness_of_fit_ref     1.023
_refine_ls_restrained_S_all     1.023
_refine_ls_number_reflns     5099
_refine_ls_number_parameters     388
_refine_ls_number_restraints     0
_refine_ls_hydrogen_treatment     constr
_refine_ls_weighting_scheme     calc
_refine_ls_weighting_details
                 'calc w=1/[\s^2^(Fo^2^)+(0.0450P)^2^] where P=(Fo^2^+2Fc^2^)/3'
_atom_sites_solution_hydrogens     geom
_atom_sites_solution_primary     direct
_atom_sites_solution_secondary     difmap
_refine_ls_shift/su_max     0.001
_refine_ls_shift/su_mean     0.000
_refine_diff_density_max     0.445
_refine_diff_density_min     -0.621
_refine_ls_extinction_method     none
_refine_ls_extinction_coef     ?
loop_
    _atom_type_symbol
    _atom_type_description
    _atom_type_scat_dispersion_real
    _atom_type_scat_dispersion_imag
    _atom_type_scat_source
    'C' 'C' 0.0033 0.0016
                         'International Tables Vol C Tables 4.2.6.8 and 6.1.1.4'
    'H' 'H' 0.0000 0.0000
                         'International Tables Vol C Tables 4.2.6.8 and 6.1.1.4'
    'O' 'O' 0.0106 0.0060
                         'International Tables Vol C Tables 4.2.6.8 and 6.1.1.4'
    'S' 'S' 0.1246 0.1234
                         'International Tables Vol C Tables 4.2.6.8 and 6.1.1.4'
    'Fe' 'Fe' 0.3463 0.8444
                         'International Tables Vol C Tables 4.2.6.8 and 6.1.1.4'
_computing_data_collection     'SMART (Bruker, 1999)'
_computing_cell_refinement     'SAINT (Bruker, 1999)'
_computing_data_reduction     'SAINT (Bruker, 1999)'
_computing_structure_solution     'SHELXS97 (Sheldrick, 2008)'
_computing_structure_refinement     'SHELXL97 (Sheldrick, 2008)'
_computing_molecular_graphics     'SHELXTL (Sheldrick, 2008)'
_computing_publication_material     'SHELXTL (Sheldrick, 2008)'
loop_
    _atom_site_type_symbol
    _atom_site_label
    _atom_site_fract_x
    _atom_site_fract_y
    _atom_site_fract_z
    _atom_site_U_iso_or_equiv
    _atom_site_adp_type
    _atom_site_calc_flag
    _atom_site_refinement_flags
    _atom_site_occupancy
    _atom_site_disorder_assembly
    _atom_site_disorder_group
    Fe Fe1 0.19683(4) 0.85862(4) 0.10808(2) 0.01296(11) Uani d . 1 . .
    Fe Fe2 -0.01371(4) 0.67940(4) 0.14885(2) 0.01566(11) Uani d . 1 . .
    Fe Fe3 0.28968(4) 0.61770(4) 0.29734(2) 0.01501(11) Uani d . 1 . .
    Fe Fe4 0.08366(5) 0.77162(4) 0.36367(2) 0.01835(12) Uani d . 1 . .
    S S1 0.22855(8) 0.64471(7) 0.07704(4) 0.01665(16) Uani d . 1 . .
    S S2 0.13073(7) 0.73270(7) 0.23184(4) 0.01353(15) Uani d . 1 . .
    S S3 0.33321(8) 0.83480(7) 0.31273(4) 0.01675(16) Uani d . 1 . .
    O O1 0.0447(3) 1.0895(2) 0.18284(14) 0.0338(6) Uani d . 1 . .
    O O2 0.5239(2) 0.9209(2) 0.08740(14) 0.0345(6) Uani d . 1 . .
    O O3 0.1571(2) 0.9649(2) -0.05598(12) 0.0250(5) Uani d . 1 . .
    O O4 -0.1291(3) 0.7242(2) 0.00010(14) 0.0371(6) Uani d . 1 . .
    O O5 -0.1418(3) 0.4047(3) 0.21532(16) 0.0494(7) Uani d . 1 . .
    O O6 -0.2606(3) 0.8400(3) 0.23400(15) 0.0416(6) Uani d . 1 . .
    O O7 0.1210(2) 0.3632(2) 0.30600(14) 0.0349(6) Uani d . 1 . .
    O O8 0.4142(3) 0.5177(2) 0.43804(15) 0.0447(7) Uani d . 1 . .
    O O9 0.5642(2) 0.5837(2) 0.16440(13) 0.0301(5) Uani d . 1 . .
    O O10 -0.0364(3) 1.0434(3) 0.38395(17) 0.0513(7) Uani d . 1 . .
    O O11 0.1137(3) 0.6883(3) 0.53228(14) 0.0544(8) Uani d . 1 . .
    O O12 -0.2036(3) 0.6167(3) 0.39323(15) 0.0509(7) Uani d . 1 . .
    O O13 0.5272(2) 0.6459(2) -0.06799(12) 0.0268(5) Uani d . 1 . .
    O O14 0.3290(2) 1.0632(2) 0.43411(14) 0.0341(6) Uani d . 1 . .
    C C1 0.1063(3) 1.0016(3) 0.15260(18) 0.0191(6) Uani d . 1 . .
    C C2 0.3963(3) 0.9011(3) 0.09646(17) 0.0197(6) Uani d . 1 . .
    C C3 0.1750(3) 0.9236(3) 0.00758(18) 0.0168(6) Uani d . 1 . .
    C C4 -0.0849(3) 0.7046(3) 0.05842(19) 0.0232(7) Uani d . 1 . .
    C C5 -0.0906(3) 0.5097(3) 0.19004(19) 0.0256(7) Uani d . 1 . .
    C C6 -0.1661(3) 0.7747(3) 0.20174(18) 0.0243(7) Uani d . 1 . .
    C C7 0.1872(3) 0.4617(3) 0.30277(17) 0.0221(7) Uani d . 1 . .
    C C8 0.3660(4) 0.5558(3) 0.38300(19) 0.0258(7) Uani d . 1 . .
    C C9 0.4556(3) 0.5937(3) 0.21485(18) 0.0210(7) Uani d . 1 . .
    C C10 0.0084(4) 0.9395(3) 0.3745(2) 0.0294(7) Uani d . 1 . .
    C C11 0.1017(4) 0.7239(4) 0.4665(2) 0.0326(8) Uani d . 1 . .
    C C12 -0.0913(4) 0.6772(3) 0.38333(18) 0.0302(8) Uani d . 1 . .
    C C13 0.2498(3) 0.6287(3) -0.03314(17) 0.0247(7) Uani d . 1 . .
    H H13A 0.2449 0.5318 -0.0399 0.030 Uiso calc R 1 . .
    H H13B 0.1634 0.6731 -0.0514 0.030 Uiso calc R 1 . .
    C C14 0.3945(3) 0.6892(3) -0.08635(17) 0.0199(6) Uani d . 1 . .
    C C15 0.4244(3) 0.7765(3) -0.15620(18) 0.0246(7) Uani d . 1 . .
    H H15 0.3517 0.8210 -0.1818 0.030 Uiso calc R 1 . .
    C C16 0.5855(4) 0.7893(3) -0.18430(19) 0.0281(7) Uani d . 1 . .
    H H16 0.6417 0.8434 -0.2326 0.034 Uiso calc R 1 . .
    C C17 0.6433(4) 0.7104(3) -0.12963(19) 0.0283(7) Uani d . 1 . .
    H H17 0.7492 0.7003 -0.1329 0.034 Uiso calc R 1 . .
    C C18 0.4375(3) 0.8527(3) 0.39289(18) 0.0231(7) Uani d . 1 . .
    H H18A 0.3794 0.8061 0.4469 0.028 Uiso calc R 1 . .
    H H18B 0.5386 0.8110 0.3782 0.028 Uiso calc R 1 . .
    C C19 0.4570(3) 0.9976(3) 0.39882(17) 0.0232(7) Uani d . 1 . .
    C C20 0.5770(4) 1.0843(4) 0.3741(2) 0.0353(8) Uani d . 1 . .
    H H20 0.6785 1.0643 0.3470 0.042 Uiso calc R 1 . .
    C C21 0.5229(5) 1.2123(4) 0.3963(2) 0.0397(9) Uani d . 1 . .
    H H21 0.5812 1.2941 0.3873 0.048 Uiso calc R 1 . .
    C C22 0.3763(5) 1.1948(3) 0.4318(2) 0.0417(9) Uani d . 1 . .
    H H22 0.3113 1.2640 0.4530 0.050 Uiso calc R 1 . .
loop_
    _atom_site_aniso_label
    _atom_site_aniso_U_11
    _atom_site_aniso_U_22
    _atom_site_aniso_U_33
    _atom_site_aniso_U_12
    _atom_site_aniso_U_13
    _atom_site_aniso_U_23
    Fe1 0.0125(2) 0.0137(2) 0.0129(2) -0.00174(16) -0.00465(15) 0.00090(16)
    Fe2 0.0133(2) 0.0175(2) 0.0165(2) -0.00366(16) -0.00510(16) -0.00030(17)
    Fe3 0.0178(2) 0.0158(2) 0.0117(2) 0.00372(17) -0.00451(16) -0.00106(16)
    Fe4 0.0193(2) 0.0215(2) 0.0120(2) 0.00411(18) 0.00028(17) -0.00232(18)
    S1 0.0182(3) 0.0168(4) 0.0150(4) -0.0004(3) -0.0036(3) -0.0031(3)
    S2 0.0123(3) 0.0157(3) 0.0121(3) 0.0000(3) -0.0028(3) -0.0001(3)
    S3 0.0206(4) 0.0186(4) 0.0134(4) 0.0025(3) -0.0081(3) -0.0031(3)
    O1 0.0421(14) 0.0217(12) 0.0389(14) 0.0091(11) -0.0105(11) -0.0089(11)
    O2 0.0217(12) 0.0459(15) 0.0353(14) -0.0092(10) -0.0113(10) 0.0055(11)
    O3 0.0239(11) 0.0332(12) 0.0179(11) 0.0018(10) -0.0098(9) 0.0056(10)
    O4 0.0402(14) 0.0438(15) 0.0330(14) -0.0125(12) -0.0244(12) 0.0051(11)
    O5 0.0608(17) 0.0338(15) 0.0575(17) -0.0266(13) -0.0323(14) 0.0168(13)
    O6 0.0250(12) 0.0576(17) 0.0409(15) 0.0117(12) -0.0028(11) -0.0123(13)
    O7 0.0308(12) 0.0259(13) 0.0413(15) -0.0053(11) 0.0023(11) -0.0011(11)
    O8 0.0757(19) 0.0317(14) 0.0387(15) 0.0098(13) -0.0388(14) -0.0010(12)
    O9 0.0185(11) 0.0395(14) 0.0313(13) 0.0022(10) 0.0008(10) -0.0151(11)
    O10 0.0561(17) 0.0366(16) 0.0624(19) 0.0236(14) -0.0121(14) -0.0166(14)
    O11 0.0680(19) 0.074(2) 0.0149(14) 0.0192(16) -0.0027(12) 0.0020(13)
    O12 0.0365(15) 0.0602(18) 0.0447(16) -0.0180(14) 0.0077(12) 0.0013(14)
    O13 0.0256(11) 0.0307(12) 0.0205(11) 0.0003(10) -0.0013(9) 0.0014(10)
    O14 0.0369(13) 0.0310(13) 0.0323(13) 0.0081(11) -0.0011(11) -0.0110(11)
    C1 0.0163(14) 0.0192(15) 0.0211(16) -0.0049(12) -0.0062(12) 0.0036(13)
    C2 0.0217(16) 0.0216(15) 0.0169(15) -0.0044(12) -0.0086(12) 0.0016(12)
    C3 0.0101(13) 0.0164(14) 0.0236(17) -0.0022(11) -0.0038(12) -0.0015(13)
    C4 0.0204(15) 0.0233(16) 0.0257(18) -0.0070(13) -0.0062(13) -0.0014(14)
    C5 0.0231(16) 0.0294(18) 0.0248(17) -0.0068(14) -0.0099(13) 0.0026(14)
    C6 0.0146(15) 0.0352(18) 0.0219(16) -0.0068(14) -0.0029(13) -0.0022(14)
    C7 0.0254(16) 0.0212(16) 0.0172(15) 0.0063(14) -0.0020(12) 0.0012(13)
    C8 0.0360(18) 0.0209(16) 0.0235(18) 0.0062(14) -0.0121(15) -0.0048(14)
    C9 0.0229(16) 0.0214(16) 0.0243(17) 0.0044(13) -0.0143(14) -0.0080(13)
    C10 0.0280(17) 0.032(2) 0.0273(18) 0.0078(15) -0.0049(14) -0.0064(15)
    C11 0.0361(19) 0.041(2) 0.0181(18) 0.0111(16) -0.0010(14) -0.0061(16)
    C12 0.0297(18) 0.0357(19) 0.0186(17) 0.0010(16) 0.0050(14) -0.0010(14)
    C13 0.0314(17) 0.0284(17) 0.0166(15) -0.0054(14) -0.0068(13) -0.0092(13)
    C14 0.0221(15) 0.0214(15) 0.0164(15) -0.0009(12) -0.0019(12) -0.0087(13)
    C15 0.0236(16) 0.0315(17) 0.0177(16) 0.0038(13) -0.0044(13) -0.0007(13)
    C16 0.0374(19) 0.0234(17) 0.0193(16) -0.0023(15) -0.0003(14) 0.0006(14)
    C17 0.0246(16) 0.0326(18) 0.0264(18) -0.0014(14) -0.0029(14) -0.0054(15)
    C18 0.0287(16) 0.0260(17) 0.0194(16) 0.0041(14) -0.0136(13) -0.0059(13)
    C19 0.0266(16) 0.0307(17) 0.0176(16) 0.0064(14) -0.0131(13) -0.0084(14)
    C20 0.0357(19) 0.039(2) 0.038(2) 0.0031(16) -0.0203(16) -0.0060(17)
    C21 0.059(2) 0.0292(19) 0.040(2) -0.0040(18) -0.0297(19) -0.0040(16)
    C22 0.068(3) 0.0255(19) 0.035(2) 0.0100(18) -0.0161(19) -0.0111(16)
_geom_special_details
;
All e.s.d.'s (except the e.s.d. in the dihedral angle between two l.s. planes)
are estimated using the full covariance matrix. The cell e.s.d.'s are taken
into account individually in the estimation of e.s.d.'s in distances, angles
and torsion angles; correlations between e.s.d.'s in cell parameters are only
used when they are defined by crystal symmetry. An approximate (isotropic)
treatment of cell e.s.d.'s is used for estimating e.s.d.'s involving l.s.
planes.
;
loop_
    _geom_bond_atom_site_label_1
    _geom_bond_atom_site_label_2
    _geom_bond_site_symmetry_2
    _geom_bond_distance
    _geom_bond_publ_flag
    Fe1 C3 . 1.791(3) ?
    Fe1 C1 . 1.793(3) ?
    Fe1 C2 . 1.811(3) ?
    Fe1 S2 . 2.2404(11) ?
    Fe1 S1 . 2.2608(9) ?
    Fe1 Fe2 . 2.5263(10) ?
    Fe2 C4 . 1.782(3) ?
    Fe2 C6 . 1.785(3) ?
    Fe2 C5 . 1.822(3) ?
    Fe2 S2 . 2.2411(9) ?
    Fe2 S1 . 2.2721(11) ?
    Fe3 C8 . 1.788(3) ?
    Fe3 C7 . 1.798(3) ?
    Fe3 C9 . 1.812(3) ?
    Fe3 S2 . 2.2451(10) ?
    Fe3 S3 . 2.2623(9) ?
    Fe3 Fe4 . 2.5377(10) ?
    Fe4 C12 . 1.783(3) ?
    Fe4 C11 . 1.783(3) ?
    Fe4 C10 . 1.818(3) ?
    Fe4 S2 . 2.2354(9) ?
    Fe4 S3 . 2.2683(10) ?
    S1 C13 . 1.843(3) ?
    S3 C18 . 1.850(3) ?
    O1 C1 . 1.142(3) ?
    O2 C2 . 1.140(3) ?
    O3 C3 . 1.147(3) ?
    O4 C4 . 1.142(4) ?
    O5 C5 . 1.137(4) ?
    O6 C6 . 1.141(4) ?
    O7 C7 . 1.142(3) ?
    O8 C8 . 1.141(4) ?
    O9 C9 . 1.141(3) ?
    O10 C10 . 1.127(4) ?
    O11 C11 . 1.151(4) ?
    O12 C12 . 1.149(4) ?
    O13 C14 . 1.364(4) ?
    O13 C17 . 1.377(4) ?
    O14 C19 . 1.367(4) ?
    O14 C22 . 1.376(4) ?
    C13 C14 . 1.474(4) ?
    C13 H13A . 0.9900 ?
    C13 H13B . 0.9900 ?
    C14 C15 . 1.344(4) ?
    C15 C16 . 1.416(4) ?
    C15 H15 . 0.9500 ?
    C16 C17 . 1.338(5) ?
    C16 H16 . 0.9500 ?
    C17 H17 . 0.9500 ?
    C18 C19 . 1.476(4) ?
    C18 H18A . 0.9900 ?
    C18 H18B . 0.9900 ?
    C19 C20 . 1.341(4) ?
    C20 C21 . 1.426(5) ?
    C20 H20 . 0.9500 ?
    C21 C22 . 1.315(5) ?
    C21 H21 . 0.9500 ?
    C22 H22 . 0.9500 ?
loop_
    _geom_angle_atom_site_label_1
    _geom_angle_atom_site_label_2
    _geom_angle_atom_site_label_3
    _geom_angle_site_symmetry_1
    _geom_angle_site_symmetry_3
    _geom_angle
    _geom_angle_publ_flag
    C3 Fe1 C1 . . 92.11(13) ?
    C3 Fe1 C2 . . 100.43(13) ?
    C1 Fe1 C2 . . 101.10(13) ?
    C3 Fe1 S2 . . 155.11(8) ?
    C1 Fe1 S2 . . 90.34(10) ?
    C2 Fe1 S2 . . 103.38(10) ?
    C3 Fe1 S1 . . 93.47(9) ?
    C1 Fe1 S1 . . 159.33(9) ?
    C2 Fe1 S1 . . 97.44(10) ?
    S2 Fe1 S1 . . 76.45(4) ?
    C3 Fe1 Fe2 . . 99.71(9) ?
    C1 Fe1 Fe2 . . 103.08(9) ?
    C2 Fe1 Fe2 . . 147.72(10) ?
    S2 Fe1 Fe2 . . 55.70(3) ?
    S1 Fe1 Fe2 . . 56.34(3) ?
    C4 Fe2 C6 . . 90.20(14) ?
    C4 Fe2 C5 . . 99.53(13) ?
    C6 Fe2 C5 . . 99.25(14) ?
    C4 Fe2 S2 . . 154.17(9) ?
    C6 Fe2 S2 . . 90.14(10) ?
    C5 Fe2 S2 . . 105.90(10) ?
    C4 Fe2 S1 . . 93.58(10) ?
    C6 Fe2 S1 . . 155.68(10) ?
    C5 Fe2 S1 . . 103.78(11) ?
    S2 Fe2 S1 . . 76.21(3) ?
    C4 Fe2 Fe1 . . 98.88(10) ?
    C6 Fe2 Fe1 . . 99.76(10) ?
    C5 Fe2 Fe1 . . 153.37(10) ?
    S2 Fe2 Fe1 . . 55.67(3) ?
    S1 Fe2 Fe1 . . 55.92(3) ?
    C8 Fe3 C7 . . 92.59(14) ?
    C8 Fe3 C9 . . 98.25(14) ?
    C7 Fe3 C9 . . 99.52(13) ?
    C8 Fe3 S2 . . 156.60(10) ?
    C7 Fe3 S2 . . 91.54(10) ?
    C9 Fe3 S2 . . 103.76(10) ?
    C8 Fe3 S3 . . 91.95(10) ?
    C7 Fe3 S3 . . 159.40(10) ?
    C9 Fe3 S3 . . 99.69(10) ?
    S2 Fe3 S3 . . 76.72(4) ?
    C8 Fe3 Fe4 . . 101.36(10) ?
    C7 Fe3 Fe4 . . 103.36(10) ?
    C9 Fe3 Fe4 . . 148.96(10) ?
    S2 Fe3 Fe4 . . 55.32(3) ?
    S3 Fe3 Fe4 . . 56.05(3) ?
    C12 Fe4 C11 . . 92.05(16) ?
    C12 Fe4 C10 . . 99.51(15) ?
    C11 Fe4 C10 . . 99.31(15) ?
    C12 Fe4 S2 . . 88.53(10) ?
    C11 Fe4 S2 . . 149.77(11) ?
    C10 Fe4 S2 . . 110.40(11) ?
    C12 Fe4 S3 . . 160.65(10) ?
    C11 Fe4 S3 . . 94.40(11) ?
    C10 Fe4 S3 . . 97.42(11) ?
    S2 Fe4 S3 . . 76.79(4) ?
    C12 Fe4 Fe3 . . 105.43(11) ?
    C11 Fe4 Fe3 . . 95.30(11) ?
    C10 Fe4 Fe3 . . 150.52(10) ?
    S2 Fe4 Fe3 . . 55.68(3) ?
    S3 Fe4 Fe3 . . 55.82(3) ?
    C13 S1 Fe1 . . 114.19(11) ?
    C13 S1 Fe2 . . 114.86(11) ?
    Fe1 S1 Fe2 . . 67.74(4) ?
    Fe4 S2 Fe1 . . 135.87(4) ?
    Fe4 S2 Fe2 . . 134.78(4) ?
    Fe1 S2 Fe2 . . 68.62(3) ?
    Fe4 S2 Fe3 . . 69.00(3) ?
    Fe1 S2 Fe3 . . 126.33(4) ?
    Fe2 S2 Fe3 . . 134.36(4) ?
    C18 S3 Fe3 . . 113.61(10) ?
    C18 S3 Fe4 . . 114.22(10) ?
    Fe3 S3 Fe4 . . 68.13(4) ?
    C14 O13 C17 . . 105.9(2) ?
    C19 O14 C22 . . 105.5(3) ?
    O1 C1 Fe1 . . 177.5(3) ?
    O2 C2 Fe1 . . 176.0(3) ?
    O3 C3 Fe1 . . 178.3(2) ?
    O4 C4 Fe2 . . 178.2(3) ?
    O5 C5 Fe2 . . 178.3(3) ?
    O6 C6 Fe2 . . 177.4(3) ?
    O7 C7 Fe3 . . 179.4(3) ?
    O8 C8 Fe3 . . 179.2(3) ?
    O9 C9 Fe3 . . 176.3(2) ?
    O10 C10 Fe4 . . 177.3(3) ?
    O11 C11 Fe4 . . 177.5(3) ?
    O12 C12 Fe4 . . 177.7(3) ?
    C14 C13 S1 . . 112.8(2) ?
    C14 C13 H13A . . 109.0 ?
    S1 C13 H13A . . 109.0 ?
    C14 C13 H13B . . 109.0 ?
    S1 C13 H13B . . 109.0 ?
    H13A C13 H13B . . 107.8 ?
    C15 C14 O13 . . 110.4(3) ?
    C15 C14 C13 . . 131.7(3) ?
    O13 C14 C13 . . 117.7(3) ?
    C14 C15 C16 . . 106.7(3) ?
    C14 C15 H15 . . 126.7 ?
    C16 C15 H15 . . 126.7 ?
    C17 C16 C15 . . 106.8(3) ?
    C17 C16 H16 . . 126.6 ?
    C15 C16 H16 . . 126.6 ?
    C16 C17 O13 . . 110.2(3) ?
    C16 C17 H17 . . 124.9 ?
    O13 C17 H17 . . 124.9 ?
    C19 C18 S3 . . 109.1(2) ?
    C19 C18 H18A . . 109.9 ?
    S3 C18 H18A . . 109.9 ?
    C19 C18 H18B . . 109.9 ?
    S3 C18 H18B . . 109.9 ?
    H18A C18 H18B . . 108.3 ?
    C20 C19 O14 . . 110.0(3) ?
    C20 C19 C18 . . 133.3(3) ?
    O14 C19 C18 . . 116.7(3) ?
    C19 C20 C21 . . 106.7(3) ?
    C19 C20 H20 . . 126.6 ?
    C21 C20 H20 . . 126.6 ?
    C22 C21 C20 . . 106.4(3) ?
    C22 C21 H21 . . 126.8 ?
    C20 C21 H21 . . 126.8 ?
    C21 C22 O14 . . 111.2(3) ?
    C21 C22 H22 . . 124.4 ?
    O14 C22 H22 . . 124.4 ?
loop_
    _geom_torsion_atom_site_label_1
    _geom_torsion_atom_site_label_2
    _geom_torsion_atom_site_label_3
    _geom_torsion_atom_site_label_4
    _geom_torsion_site_symmetry_1
    _geom_torsion_site_symmetry_2
    _geom_torsion_site_symmetry_3
    _geom_torsion_site_symmetry_4
    _geom_torsion
    _geom_torsion_publ_flag
    C3 Fe1 Fe2 C4 . . . . -0.62(13) ?
    C1 Fe1 Fe2 C4 . . . . 93.86(14) ?
    C2 Fe1 Fe2 C4 . . . . -128.58(19) ?
    S2 Fe1 Fe2 C4 . . . . 175.16(10) ?
    S1 Fe1 Fe2 C4 . . . . -88.32(11) ?
    C3 Fe1 Fe2 C6 . . . . -92.36(14) ?
    C1 Fe1 Fe2 C6 . . . . 2.12(14) ?
    C2 Fe1 Fe2 C6 . . . . 139.68(19) ?
    S2 Fe1 Fe2 C6 . . . . 83.42(11) ?
    S1 Fe1 Fe2 C6 . . . . 179.94(11) ?
    C3 Fe1 Fe2 C5 . . . . 132.7(2) ?
    C1 Fe1 Fe2 C5 . . . . -132.9(2) ?
    C2 Fe1 Fe2 C5 . . . . 4.7(3) ?
    S2 Fe1 Fe2 C5 . . . . -51.6(2) ?
    S1 Fe1 Fe2 C5 . . . . 45.0(2) ?
    C3 Fe1 Fe2 S2 . . . . -175.79(9) ?
    C1 Fe1 Fe2 S2 . . . . -81.31(10) ?
    C2 Fe1 Fe2 S2 . . . . 56.25(17) ?
    S1 Fe1 Fe2 S2 . . . . 96.52(4) ?
    C3 Fe1 Fe2 S1 . . . . 87.69(9) ?
    C1 Fe1 Fe2 S1 . . . . -177.82(10) ?
    C2 Fe1 Fe2 S1 . . . . -40.26(17) ?
    S2 Fe1 Fe2 S1 . . . . -96.52(4) ?
    C8 Fe3 Fe4 C12 . . . . -100.70(15) ?
    C7 Fe3 Fe4 C12 . . . . -5.25(15) ?
    C9 Fe3 Fe4 C12 . . . . 131.2(2) ?
    S2 Fe3 Fe4 C12 . . . . 77.24(12) ?
    S3 Fe3 Fe4 C12 . . . . 174.66(12) ?
    C8 Fe3 Fe4 C11 . . . . -7.10(15) ?
    C7 Fe3 Fe4 C11 . . . . 88.36(15) ?
    C9 Fe3 Fe4 C11 . . . . -135.2(2) ?
    S2 Fe3 Fe4 C11 . . . . 170.85(12) ?
    S3 Fe3 Fe4 C11 . . . . -91.73(12) ?
    C8 Fe3 Fe4 C10 . . . . 112.5(2) ?
    C7 Fe3 Fe4 C10 . . . . -152.0(2) ?
    C9 Fe3 Fe4 C10 . . . . -15.6(3) ?
    S2 Fe3 Fe4 C10 . . . . -69.5(2) ?
    S3 Fe3 Fe4 C10 . . . . 27.9(2) ?
    C8 Fe3 Fe4 S2 . . . . -177.94(10) ?
    C7 Fe3 Fe4 S2 . . . . -82.49(10) ?
    C9 Fe3 Fe4 S2 . . . . 53.92(17) ?
    S3 Fe3 Fe4 S2 . . . . 97.42(4) ?
    C8 Fe3 Fe4 S3 . . . . 84.64(11) ?
    C7 Fe3 Fe4 S3 . . . . -179.91(10) ?
    C9 Fe3 Fe4 S3 . . . . -43.50(17) ?
    S2 Fe3 Fe4 S3 . . . . -97.42(4) ?
    C3 Fe1 S1 C13 . . . . 8.94(13) ?
    C1 Fe1 S1 C13 . . . . 114.3(3) ?
    C2 Fe1 S1 C13 . . . . -92.07(14) ?
    S2 Fe1 S1 C13 . . . . 165.90(11) ?
    Fe2 Fe1 S1 C13 . . . . 108.30(11) ?
    C3 Fe1 S1 Fe2 . . . . -99.36(9) ?
    C1 Fe1 S1 Fe2 . . . . 6.0(3) ?
    C2 Fe1 S1 Fe2 . . . . 159.63(9) ?
    S2 Fe1 S1 Fe2 . . . . 57.59(4) ?
    C4 Fe2 S1 C13 . . . . -9.06(14) ?
    C6 Fe2 S1 C13 . . . . -107.5(3) ?
    C5 Fe2 S1 C13 . . . . 91.67(15) ?
    S2 Fe2 S1 C13 . . . . -165.02(11) ?
    Fe1 Fe2 S1 C13 . . . . -107.36(12) ?
    C4 Fe2 S1 Fe1 . . . . 98.30(10) ?
    C6 Fe2 S1 Fe1 . . . . -0.1(3) ?
    C5 Fe2 S1 Fe1 . . . . -160.97(10) ?
    S2 Fe2 S1 Fe1 . . . . -57.66(3) ?
    C12 Fe4 S2 Fe1 . . . . 129.09(13) ?
    C11 Fe4 S2 Fe1 . . . . -139.4(2) ?
    C10 Fe4 S2 Fe1 . . . . 29.50(12) ?
    S3 Fe4 S2 Fe1 . . . . -63.61(6) ?
    Fe3 Fe4 S2 Fe1 . . . . -121.04(6) ?
    C12 Fe4 S2 Fe2 . . . . 22.51(13) ?
    C11 Fe4 S2 Fe2 . . . . 114.0(2) ?
    C10 Fe4 S2 Fe2 . . . . -77.09(12) ?
    S3 Fe4 S2 Fe2 . . . . -170.20(5) ?
    Fe3 Fe4 S2 Fe2 . . . . 132.38(6) ?
    C12 Fe4 S2 Fe3 . . . . -109.87(12) ?
    C11 Fe4 S2 Fe3 . . . . -18.3(2) ?
    C10 Fe4 S2 Fe3 . . . . 150.53(11) ?
    S3 Fe4 S2 Fe3 . . . . 57.42(3) ?
    C3 Fe1 S2 Fe4 . . . . -123.2(2) ?
    C1 Fe1 S2 Fe4 . . . . -27.40(10) ?
    C2 Fe1 S2 Fe4 . . . . 74.09(11) ?
    S1 Fe1 S2 Fe4 . . . . 168.65(5) ?
    Fe2 Fe1 S2 Fe4 . . . . -133.06(6) ?
    C3 Fe1 S2 Fe2 . . . . 9.9(2) ?
    C1 Fe1 S2 Fe2 . . . . 105.66(9) ?
    C2 Fe1 S2 Fe2 . . . . -152.84(10) ?
    S1 Fe1 S2 Fe2 . . . . -58.28(3) ?
    C3 Fe1 S2 Fe3 . . . . 140.0(2) ?
    C1 Fe1 S2 Fe3 . . . . -124.24(10) ?
    C2 Fe1 S2 Fe3 . . . . -22.75(10) ?
    S1 Fe1 S2 Fe3 . . . . 71.81(5) ?
    Fe2 Fe1 S2 Fe3 . . . . 130.10(5) ?
    C4 Fe2 S2 Fe4 . . . . 123.2(2) ?
    C6 Fe2 S2 Fe4 . . . . 32.48(11) ?
    C5 Fe2 S2 Fe4 . . . . -67.18(12) ?
    S1 Fe2 S2 Fe4 . . . . -167.85(5) ?
    Fe1 Fe2 S2 Fe4 . . . . 134.23(6) ?
    C4 Fe2 S2 Fe1 . . . . -11.0(2) ?
    C6 Fe2 S2 Fe1 . . . . -101.75(11) ?
    C5 Fe2 S2 Fe1 . . . . 158.59(10) ?
    S1 Fe2 S2 Fe1 . . . . 57.92(3) ?
    C4 Fe2 S2 Fe3 . . . . -131.5(2) ?
    C6 Fe2 S2 Fe3 . . . . 137.79(11) ?
    C5 Fe2 S2 Fe3 . . . . 38.12(11) ?
    S1 Fe2 S2 Fe3 . . . . -62.54(5) ?
    Fe1 Fe2 S2 Fe3 . . . . -120.46(5) ?
    C8 Fe3 S2 Fe4 . . . . 5.1(3) ?
    C7 Fe3 S2 Fe4 . . . . 105.21(9) ?
    C9 Fe3 S2 Fe4 . . . . -154.60(9) ?
    S3 Fe3 S2 Fe4 . . . . -57.69(4) ?
    C8 Fe3 S2 Fe1 . . . . 137.3(2) ?
    C7 Fe3 S2 Fe1 . . . . -122.56(10) ?
    C9 Fe3 S2 Fe1 . . . . -22.37(10) ?
    S3 Fe3 S2 Fe1 . . . . 74.54(5) ?
    Fe4 Fe3 S2 Fe1 . . . . 132.23(5) ?
    C8 Fe3 S2 Fe2 . . . . -127.7(2) ?
    C7 Fe3 S2 Fe2 . . . . -27.61(10) ?
    C9 Fe3 S2 Fe2 . . . . 72.58(10) ?
    S3 Fe3 S2 Fe2 . . . . 169.49(5) ?
    Fe4 Fe3 S2 Fe2 . . . . -132.83(5) ?
    C8 Fe3 S3 C18 . . . . 5.48(15) ?
    C7 Fe3 S3 C18 . . . . 108.1(3) ?
    C9 Fe3 S3 C18 . . . . -93.23(14) ?
    S2 Fe3 S3 C18 . . . . 164.79(11) ?
    Fe4 Fe3 S3 C18 . . . . 107.87(11) ?
    C8 Fe3 S3 Fe4 . . . . -102.39(10) ?
    C7 Fe3 S3 Fe4 . . . . 0.2(3) ?
    C9 Fe3 S3 Fe4 . . . . 158.90(10) ?
    S2 Fe3 S3 Fe4 . . . . 56.91(3) ?
    C12 Fe4 S3 C18 . . . . -122.7(4) ?
    C11 Fe4 S3 C18 . . . . -13.60(15) ?
    C10 Fe4 S3 C18 . . . . 86.40(15) ?
    S2 Fe4 S3 C18 . . . . -164.30(11) ?
    Fe3 Fe4 S3 C18 . . . . -107.02(11) ?
    C12 Fe4 S3 Fe3 . . . . -15.7(3) ?
    C11 Fe4 S3 Fe3 . . . . 93.42(11) ?
    C10 Fe4 S3 Fe3 . . . . -166.57(11) ?
    S2 Fe4 S3 Fe3 . . . . -57.27(3) ?
    Fe1 S1 C13 C14 . . . . 68.5(3) ?
    Fe2 S1 C13 C14 . . . . 144.1(2) ?
    C17 O13 C14 C15 . . . . 0.2(3) ?
    C17 O13 C14 C13 . . . . 175.9(2) ?
    S1 C13 C14 C15 . . . . -130.0(3) ?
    S1 C13 C14 O13 . . . . 55.3(3) ?
    O13 C14 C15 C16 . . . . 0.3(3) ?
    C13 C14 C15 C16 . . . . -174.7(3) ?
    C14 C15 C16 C17 . . . . -0.6(3) ?
    C15 C16 C17 O13 . . . . 0.7(3) ?
    C14 O13 C17 C16 . . . . -0.6(3) ?
    Fe3 S3 C18 C19 . . . . -178.94(18) ?
    Fe4 S3 C18 C19 . . . . -103.4(2) ?
    C22 O14 C19 C20 . . . . -1.3(4) ?
    C22 O14 C19 C18 . . . . -179.5(3) ?
    S3 C18 C19 C20 . . . . -105.8(4) ?
    S3 C18 C19 O14 . . . . 71.9(3) ?
    O14 C19 C20 C21 . . . . 1.1(4) ?
    C18 C19 C20 C21 . . . . 178.9(3) ?
    C19 C20 C21 C22 . . . . -0.5(4) ?
    C20 C21 C22 O14 . . . . -0.4(4) ?
    C19 O14 C22 C21 . . . . 1.0(4) ?
data_global
_journal_date_recd_electronic     2010-06-10
_journal_date_accepted     2010-06-13
_journal_name_full     'Acta Crystallographica, Section E'
_journal_year     2010
_journal_volume     66
_journal_issue      7
_journal_page_first     m820
_journal_page_last     m820
_journal_paper_category     QM
_journal_coeditor_code     JH2165
_publ_contact_author_name     "Han, Cong"
_publ_contact_author_address
;
'College of Sciences
Tianjin University of Science and Technology
Tianjin 300457
People's Republic of China'
;
_publ_contact_author_email     hanc@tust.edu.cn
_publ_contact_author_fax     '086(022)23001002'
_publ_contact_author_phone     '086(022)60270087'
_publ_section_title
;\
\m~4~-Sulfido-bis{(\m-2-furylmethanethiolato)bis[tricarbonyliron](<i>Fe</i>---\
<i>Fe</i>)}
;
loop_
    _publ_author_name
    _publ_author_address
    "Han, Cong"
;
College of Sciences
Tianjin University of Science and Technology
Tianjin 300457
People's Republic of China
;
    "Huang, Xiao-Nan"
;
College of Sciences
Tianjin University of Science and Technology
Tianjin 300457
People's Republic of China
;
    "Guo, Yan-Ling"
;
College of Sciences
Tianjin University of Science and Technology
Tianjin 300457
People's Republic of China
;
    "Liu, Wei"
;
College of Sciences
Tianjin University of Science and Technology
Tianjin 300457
People's Republic of China
;
