# Supplementary material for: μ4-Sulfido-bis­{(μ-2-furyl­methane­thiol­ato)bis­[tricarbonyl­iron](Fe—Fe)}
Source: Acta Crystallogr Sect E Struct Rep Online. 2010 Jun 18;66(Pt 7):m820. doi: 10.1107/S1600536810022634 (PMC3007034; doi:10.1107/S1600536810022634)
Supplement: Supplementary file 2 [file e-66-0m820-Isup2.hkl]

# 
# h,k,l, Fc-squared, Fo-squared, sigma(Fo-squared) and status flag 
# 
data_I
_shelx_title ' shelxl in P-1' 
_shelx_refln_list_code          4 
_shelx_F_calc_maximum      192.49 
_exptl_crystal_F_000       812.00 
_reflns_d_resolution_high  0.8403 
 
loop_ 
 _symmetry_equiv_pos_as_xyz 
 'x, y, z' 
 '-x, -y, -z' 
 
_cell_length_a     9.0335 
_cell_length_b     9.9838 
_cell_length_c    16.8213 
_cell_angle_alpha  82.888 
_cell_angle_beta   75.753 
_cell_angle_gamma  89.676 
 
_shelx_F_squared_multiplier     1.000 
 
loop_ 
 _refln_index_h 
 _refln_index_k 
 _refln_index_l 
 _refln_F_squared_calc 
 _refln_F_squared_meas 
 _refln_F_squared_sigma 
 _refln_observed_status 
   2   0   0      446.25      557.97     14.41 o 
   3   0   0     1260.08     1390.87     31.90 o 
   4   0   0      310.04      352.12     12.49 o 
   5   0   0        1.10       -3.19      8.78 o 
   6   0   0       11.38       21.54     13.54 o 
   7   0   0      184.98      181.23     19.26 o 
   8   0   0       65.22       70.54     27.96 o 
   9   0   0      985.28      990.58     59.49 o 
  10   0   0     1017.63     1025.15     53.76 o 
 -10   1   0        7.87        8.02      9.68 o 
  -9   1   0     1305.08     1198.41     46.90 o 
  -8   1   0       14.44       18.75     17.01 o 
  -7   1   0      163.77      191.71     28.06 o 
  -6   1   0     1793.31     1958.42     57.83 o 
  -5   1   0      758.05      807.10     37.48 o 
  -4   1   0      279.92      241.59     12.52 o 
  -3   1   0       36.94       42.30      5.19 o 
  -2   1   0       10.50       15.49      6.71 o 
   0   1   0      170.51      204.49     32.58 o 
   1   1   0    14256.42    13500.17    173.59 o 
   2   1   0     3445.60     3268.48     43.13 o 
   3   1   0       80.24       84.80      5.98 o 
   4   1   0      220.58      248.38      9.38 o 
   5   1   0      159.49      165.15     12.56 o 
   6   1   0      110.04      114.25     21.69 o 
   7   1   0     2021.06     2152.82     54.76 o 
   8   1   0     2386.17     2359.90     84.01 o 
   9   1   0     1677.02     1749.24     98.25 o 
  10   1   0       61.76       48.07     17.71 o 
 -10   2   0      434.30      431.98     44.22 o 
  -9   2   0        0.42        9.27      9.07 o 
  -8   2   0       16.15        9.81      7.76 o 
  -7   2   0     1245.99     1343.44     54.33 o 
  -6   2   0     1280.21     1220.05     48.08 o 
  -5   2   0     1912.55     1969.65     63.96 o 
  -4   2   0     7558.56     7282.27     88.07 o 
  -3   2   0     4725.53     4619.90     58.52 o 
  -2   2   0     4234.47     4010.08     54.57 o 
  -1   2   0     5196.34     4798.15     72.44 o 
   0   2   0    12169.15    10637.59    132.48 o 
   1   2   0     5415.67     5295.99     52.12 o 
   2   2   0     1166.35     1237.58     25.41 o 
   3   2   0     3921.24     3583.09     56.26 o 
   4   2   0      324.00      306.43     11.78 o 
   5   2   0        4.67        0.13      7.86 o 
   6   2   0     4225.56     4218.47    230.04 o 
   7   2   0     2404.37     2573.19     86.90 o 
   8   2   0     1492.75     1568.26     67.45 o 
   9   2   0     1429.26     1522.05     73.70 o 
  10   2   0        0.08        1.42     12.98 o 
 -10   3   0       61.95       43.84     28.06 o 
  -9   3   0      136.31      148.58     21.56 o 
  -8   3   0      226.45      194.71     19.26 o 
  -7   3   0      806.99      895.98     74.86 o 
  -6   3   0       87.29       90.34     41.10 o 
  -5   3   0      173.87      184.78      9.79 o 
  -4   3   0     4827.00     4348.32     60.84 o 
  -3   3   0     8838.94     7721.27    103.59 o 
  -2   3   0     8070.97     7359.99    139.27 o 
  -1   3   0     1295.67     1355.79     60.23 o 
   0   3   0     4620.63     4460.96     36.28 o 
   1   3   0    18317.85    16388.85    218.25 o 
   2   3   0       20.89       22.40      7.49 o 
   3   3   0     2327.81     2235.11     35.36 o 
   4   3   0      340.07      381.74     14.42 o 
   5   3   0      731.46      733.61     32.79 o 
   6   3   0      655.70      645.57     28.93 o 
   7   3   0     4464.41     4511.45    181.43 o 
   8   3   0     6929.65     6893.51    203.14 o 
   9   3   0       79.57       54.24     33.96 o 
  10   3   0        6.03        3.08     10.32 o 
  -9   4   0       12.64       16.12     13.23 o 
  -8   4   0       20.72       24.28     18.80 o 
  -7   4   0      813.11      810.33     30.88 o 
  -6   4   0      395.66      380.33     20.86 o 
  -5   4   0      808.04      919.75     37.63 o 
  -4   4   0     1329.36     1399.72     46.60 o 
  -3   4   0      112.40      110.08      9.38 o 
  -2   4   0     6975.51     6040.87    127.08 o 
  -1   4   0     4965.76     4372.50    221.79 o 
   0   4   0     3757.10     3473.32     56.40 o 
   1   4   0      729.56      787.85     22.73 o 
   2   4   0     9653.24     8746.18    206.15 o 
   3   4   0     1423.12     1526.88     33.24 o 
   4   4   0    19846.51    19074.04    503.20 o 
   5   4   0     2542.19     2606.13     72.92 o 
   6   4   0      881.24      917.67     37.92 o 
   7   4   0     1106.70     1121.10     36.17 o 
   8   4   0     1557.08     1545.04     66.44 o 
   9   4   0        5.48        8.65     13.74 o 
  -9   5   0     1189.55     1163.25     78.89 o 
  -8   5   0     1693.75     1532.17     76.68 o 
  -7   5   0      685.65      590.09     44.43 o 
  -6   5   0       26.58       17.37     14.96 o 
  -5   5   0     3606.40     3870.83    185.25 o 
  -4   5   0      694.57      637.36     29.49 o 
  -3   5   0     9034.93     8692.69    157.84 o 
  -2   5   0     9144.06     8623.29    217.95 o 
  -1   5   0       52.50       99.84     25.90 o 
   0   5   0       79.17       95.98     11.68 o 
   1   5   0     8868.80     8411.84     93.49 o 
   2   5   0       13.98       15.17      7.54 o 
   3   5   0     5420.47     5162.09    105.75 o 
   4   5   0      853.08      918.09     37.05 o 
   5   5   0     1817.10     1922.10     68.90 o 
   6   5   0     2171.62     2200.84     75.01 o 
   7   5   0      561.87      550.89     26.89 o 
   8   5   0       51.00       39.98     20.34 o 
   9   5   0      234.70      211.92     25.52 o 
  -9   6   0      642.09      623.01     53.13 o 
  -8   6   0        6.17        9.01      9.33 o 
  -7   6   0      117.32      114.57     32.12 o 
  -6   6   0     1455.69     1470.88    108.66 o 
  -5   6   0        7.08       -2.61     29.67 o 
  -4   6   0      706.36      725.63     54.78 o 
  -3   6   0     1004.04     1116.16     70.35 o 
  -2   6   0      676.69      716.57     48.22 o 
  -1   6   0      214.78      223.67     14.64 o 
   0   6   0      295.08      281.39     18.06 o 
   1   6   0      552.66      550.43     28.27 o 
   2   6   0        8.36       18.17     13.04 o 
   3   6   0      315.80      307.15     16.59 o 
   4   6   0    10262.09     9577.26    303.07 o 
   5   6   0     6190.93     6249.72    367.38 o 
   6   6   0       16.27       22.70     20.18 o 
   7   6   0      387.83      371.22     54.50 o 
   8   6   0      196.57      165.89     34.31 o 
  -8   7   0      144.01      109.62     93.84 o 
  -7   7   0       50.15       52.55     39.14 o 
  -6   7   0       47.38       41.78     29.50 o 
  -5   7   0     1717.86     1741.39     91.54 o 
  -4   7   0        4.95       17.29     20.17 o 
  -3   7   0      408.69      414.57     55.05 o 
  -2   7   0        1.10       15.13     30.83 o 
  -1   7   0     1069.84     1151.61     38.32 o 
   0   7   0      413.47      425.08     21.36 o 
   1   7   0      773.46      812.49     32.48 o 
   2   7   0     1619.58     1719.12     54.69 o 
   3   7   0      676.60      713.01     27.30 o 
   4   7   0     2504.36     2490.90     92.74 o 
   5   7   0        1.92        8.73      5.72 o 
   6   7   0     1911.44     2100.44     89.14 o 
   7   7   0       84.49       84.33     48.80 o 
   8   7   0      445.36      525.95     26.40 o 
  -7   8   0     1569.69     1619.53    103.03 o 
  -6   8   0      518.75      462.21     45.34 o 
  -5   8   0       56.80       71.44     54.47 o 
  -4   8   0       14.93       24.32     23.05 o 
  -3   8   0     1476.80     1408.18     75.59 o 
  -2   8   0     3793.23     3992.43    139.83 o 
  -1   8   0      538.02      554.37     23.48 o 
   0   8   0      617.10      615.92     30.56 o 
   1   8   0      641.56      765.50     39.49 o 
   2   8   0     1942.88     2094.50     66.38 o 
   3   8   0     2802.60     2910.37    105.32 o 
   4   8   0      211.43      185.12     19.28 o 
   5   8   0     2814.48     3008.70    111.81 o 
   6   8   0     1486.78     1521.53     86.43 o 
   7   8   0      712.09      675.05     32.80 o 
  -6   9   0     1354.66     1358.17     94.39 o 
  -5   9   0       77.43      111.03     81.29 o 
  -4   9   0       33.38       31.73     47.40 o 
  -3   9   0        0.91        2.54      8.16 o 
  -2   9   0     1059.74     1098.00     47.62 o 
  -1   9   0      637.99      720.66     39.96 o 
   0   9   0      191.74      182.45     23.55 o 
   1   9   0     4169.22     4316.07    122.51 o 
   2   9   0     4135.40     4426.17    113.45 o 
   3   9   0      127.27      124.32     46.21 o 
   4   9   0       84.75       76.05     33.86 o 
   5   9   0     1855.28     1664.06     78.85 o 
   6   9   0       12.35       14.97     17.50 o 
  -5  10   0      332.75      306.29     96.21 o 
  -4  10   0       70.32       65.44     24.90 o 
  -3  10   0        1.21       -4.48     12.36 o 
  -2  10   0       46.51       43.38     22.62 o 
  -1  10   0        1.16        5.17     11.81 o 
   0  10   0      204.55      213.70     25.72 o 
   1  10   0      493.96      528.22     31.90 o 
   2  10   0     2439.46     2511.36    148.48 o 
   3  10   0     1322.54     1328.92     66.68 o 
   4  10   0      380.48      349.56     26.50 o 
   5  10   0      134.65      108.89     51.82 o 
  -4  11   0      500.40      496.82     36.03 o 
  -3  11   0        5.66        8.08      9.55 o 
  -2  11   0      177.13      170.92     24.25 o 
  -1  11   0      319.18      301.07     24.97 o 
   0  11   0      217.30      196.32     73.22 o 
   1  11   0      928.24      922.16     43.73 o 
   2  11   0     1302.74     1211.96     56.67 o 
   3  11   0      111.13       97.10     24.95 o 
  -3 -11   1       40.31       39.86     24.22 o 
  -2 -11   1        5.53        9.33     11.06 o 
  -1 -11   1       61.47       58.32     16.96 o 
   0 -11   1       64.00       54.37     32.81 o 
   1 -11   1        3.15       14.35     11.75 o 
   2 -11   1      237.26      243.22     32.52 o 
   3 -11   1      527.41      573.99     34.38 o 
  -5 -10   1     1241.96     1216.18     67.21 o 
  -4 -10   1      432.16      385.63     23.63 o 
  -3 -10   1      236.15      221.21     32.44 o 
  -2 -10   1     1102.69     1091.53     44.16 o 
  -1 -10   1     1465.44     1486.60     56.52 o 
   0 -10   1       49.61       49.96     18.49 o 
   1 -10   1       77.37       72.58     32.69 o 
   2 -10   1      455.86      453.64     24.61 o 
   3 -10   1     1376.19     1558.13     53.57 o 
   4 -10   1      570.09      666.63     44.43 o 
   5 -10   1     1228.98     1129.84     85.61 o 
  -6  -9   1     2494.90     2661.73    178.20 o 
  -5  -9   1     1317.20     1143.09     65.13 o 
  -4  -9   1        0.83       -1.74     13.89 o 
  -3  -9   1     1029.30     1026.42     46.04 o 
  -2  -9   1     4591.36     4781.73    144.67 o 
  -1  -9   1       43.94       41.72     18.53 o 
   0  -9   1      310.79      337.93     27.72 o 
   1  -9   1       30.42       36.62     19.16 o 
   2  -9   1      216.87      208.03     23.75 o 
   3  -9   1     1539.50     1507.78     97.85 o 
   4  -9   1     2900.40     3081.04    165.22 o 
   5  -9   1       12.68        9.05     26.14 o 
   6  -9   1      173.17      133.80    103.99 o 
  -7  -8   1      161.28      110.78     24.88 o 
  -6  -8   1      385.63      384.37     33.24 o 
  -5  -8   1      653.67      605.10     34.16 o 
  -4  -8   1       19.51       26.78     15.60 o 
  -3  -8   1       58.16       61.68     20.35 o 
  -2  -8   1     1039.86     1090.56     46.22 o 
  -1  -8   1     3323.88     3486.92    121.45 o 
   0  -8   1      481.76      485.28     25.10 o 
   1  -8   1      342.58      337.71     24.71 o 
   2  -8   1     1913.32     2007.94     74.95 o 
   3  -8   1      454.34      457.69     46.72 o 
   4  -8   1       18.50        1.03     20.03 o 
   5  -8   1      133.23      144.26     94.15 o 
   6  -8   1        8.94       10.67     20.96 o 
   7  -8   1     1825.15     1670.74    102.42 o 
  -8  -7   1     1244.62     1263.96     76.06 o 
  -7  -7   1       34.91       33.18     21.12 o 
  -6  -7   1      634.30      619.77     35.40 o 
  -5  -7   1     2819.77     2557.07     68.21 o 
  -4  -7   1     3378.35     3393.90    117.07 o 
  -3  -7   1      954.70      943.19     35.89 o 
  -2  -7   1      545.49      516.07     24.14 o 
  -1  -7   1      345.36      350.51     19.16 o 
   0  -7   1     1793.90     1949.07     41.52 o 
   1  -7   1       28.34       24.49     14.35 o 
   2  -7   1     1747.59     1857.36     96.96 o 
   3  -7   1      559.89      623.18     51.52 o 
   4  -7   1       34.33       51.76     50.87 o 
   5  -7   1        9.87       21.40     23.49 o 
   6  -7   1      149.05      185.76     71.41 o 
   7  -7   1       34.25       30.15     36.15 o 
   8  -7   1      176.60      167.04    126.77 o 
  -8  -6   1        0.98        1.09     13.48 o 
  -7  -6   1       13.90       -0.70     17.62 o 
  -6  -6   1      345.03      391.62     23.14 o 
  -5  -6   1      592.45      636.54     40.41 o 
  -4  -6   1      846.00      817.19     34.58 o 
  -3  -6   1     1013.67      971.14     37.28 o 
  -2  -6   1      110.06      125.22     21.08 o 
  -1  -6   1     3535.58     3466.49     70.29 o 
   0  -6   1     1561.36     1769.26     60.06 o 
   1  -6   1     1660.16     1750.69    104.44 o 
   2  -6   1     3494.94     3789.66    126.12 o 
   3  -6   1       32.06       25.35     42.77 o 
   4  -6   1     2792.26     2864.92    129.24 o 
   5  -6   1     5514.54     6049.62    263.83 o 
   6  -6   1      119.97       87.91     99.60 o 
   7  -6   1      188.13      205.26     23.79 o 
   8  -6   1     1379.66     1300.14     71.68 o 
   9  -6   1      191.45       99.33    105.37 o 
  -9  -5   1      236.13      194.61     29.07 o 
  -8  -5   1       28.62       34.71     23.37 o 
  -7  -5   1      544.46      601.26     29.57 o 
  -6  -5   1      860.02      816.31     43.63 o 
  -5  -5   1     1725.12     1913.62     68.17 o 
  -4  -5   1    12038.48    10602.98    119.51 o 
  -3  -5   1      753.24      807.96     27.42 o 
  -2  -5   1    13831.87    12822.79    234.35 o 
  -1  -5   1     2813.60     2715.45     57.08 o 
   0  -5   1       39.07       58.88     19.94 o 
   1  -5   1      143.14      152.80     20.55 o 
   2  -5   1       20.99       11.74     12.48 o 
   3  -5   1      209.51      233.64     57.76 o 
   4  -5   1      742.80      745.38     52.03 o 
   5  -5   1     1085.84     1198.49     46.93 o 
   6  -5   1     3911.62     4021.11    156.95 o 
   7  -5   1       75.51       54.47     26.13 o 
   8  -5   1     1720.81     1583.13     69.97 o 
   9  -5   1       29.75       19.22     15.41 o 
  -9  -4   1       37.56       40.89     26.11 o 
  -8  -4   1     1275.96     1265.96     42.48 o 
  -7  -4   1     1102.33     1147.28     55.03 o 
  -6  -4   1      256.32      252.19     17.91 o 
  -5  -4   1     5366.83     5178.63    106.79 o 
  -4  -4   1     2665.72     3051.48     60.41 o 
  -3  -4   1     5818.02     5479.22     71.97 o 
  -2  -4   1     1121.79     1219.19     26.23 o 
  -1  -4   1     3757.95     3419.62     49.07 o 
   0  -4   1     1086.39     1112.85     27.26 o 
   1  -4   1      506.62      543.14     22.80 o 
   2  -4   1     3544.16     3167.54     64.32 o 
   3  -4   1      422.73      358.91     20.60 o 
   4  -4   1     2980.05     2753.84    114.79 o 
   5  -4   1     1222.21     1222.97     45.63 o 
   6  -4   1       76.94       86.82     36.97 o 
   7  -4   1     3034.04     3094.07    101.31 o 
   8  -4   1       35.16       41.62     26.32 o 
   9  -4   1      399.14      371.30     28.58 o 
  -9  -3   1      246.83      265.85     23.56 o 
  -8  -3   1     1071.37     1069.16     47.61 o 
  -7  -3   1     1303.03     1404.84     38.70 o 
  -6  -3   1     1092.87     1181.59     50.25 o 
  -5  -3   1      572.80      654.09     36.27 o 
  -4  -3   1     1208.15     1352.81     46.25 o 
  -3  -3   1      574.38      609.18     17.06 o 
  -2  -3   1    21968.60    19603.74    296.44 o 
  -1  -3   1    25377.30    22285.54    516.06 o 
   0  -3   1     3360.24     3370.79    132.33 o 
   1  -3   1     2256.73     2279.55     50.57 o 
   2  -3   1       18.26       24.29     10.22 o 
   3  -3   1     1469.80     1636.17     58.48 o 
   4  -3   1     2464.23     2404.19     54.13 o 
   5  -3   1      108.29      114.31     15.96 o 
   6  -3   1     1491.92     1543.14     74.33 o 
   7  -3   1      990.16     1028.69     41.91 o 
   8  -3   1     2940.70     2945.56     99.59 o 
   9  -3   1      522.84      504.50     31.75 o 
  10  -3   1       38.40       38.38     15.63 o 
 -10  -2   1       45.16       55.58     30.18 o 
  -9  -2   1      196.63      200.37     21.30 o 
  -8  -2   1     1440.80     1537.14     70.60 o 
  -7  -2   1     4320.36     4622.23    218.48 o 
  -6  -2   1      121.13      124.54     39.31 o 
  -5  -2   1     3199.05     3362.05    130.35 o 
  -4  -2   1       20.99       14.55     13.01 o 
  -3  -2   1       10.55        2.61      5.51 o 
  -2  -2   1       42.21       41.44      8.53 o 
  -1  -2   1      197.91      263.24      7.57 o 
   0  -2   1      135.96      160.80     10.42 o 
   1  -2   1     1828.88     1676.16     38.83 o 
   2  -2   1     5335.12     4939.07     65.96 o 
   3  -2   1     3787.91     3519.72     71.80 o 
   4  -2   1     2236.30     2320.53     74.29 o 
   5  -2   1     2266.91     2452.88     62.17 o 
   6  -2   1     2564.43     2613.39     55.73 o 
   7  -2   1      297.01      303.87     21.44 o 
   8  -2   1     1663.40     1679.48     61.60 o 
   9  -2   1       56.74       50.52     24.81 o 
  10  -2   1      357.01      331.33     26.41 o 
 -10  -1   1      152.62      123.23     35.37 o 
  -9  -1   1     2646.10     2666.60    126.10 o 
  -8  -1   1      739.48      821.58     53.21 o 
  -7  -1   1       32.43       43.65     24.62 o 
  -6  -1   1     4612.66     4455.01    119.36 o 
  -5  -1   1       11.57       21.13     12.03 o 
  -4  -1   1    17122.88    16341.82    372.41 o 
  -3  -1   1    13146.65    11781.51    143.24 o 
  -2  -1   1       22.65       37.88      7.26 o 
  -1  -1   1     4615.89     4228.27     42.50 o 
   1  -1   1     6991.10     6610.73     68.34 o 
   2  -1   1     1171.95     1212.07     28.92 o 
   3  -1   1      500.88      526.15     15.23 o 
   4  -1   1      289.99      272.52     10.03 o 
   5  -1   1     2959.31     3047.94     89.95 o 
   6  -1   1     5360.83     5187.39    120.17 o 
   7  -1   1      376.66      383.11     21.39 o 
   8  -1   1       64.53       63.14     30.64 o 
   9  -1   1      678.95      743.28     37.89 o 
  10  -1   1      528.35      498.25     32.92 o 
 -10   0   1        1.06        6.86     16.37 o 
  -9   0   1      440.85      431.55     33.47 o 
  -8   0   1      158.29      138.42     54.98 o 
  -7   0   1        1.03        2.07     13.30 o 
  -6   0   1       22.67       35.72     17.76 o 
  -5   0   1     2587.04     2367.45    111.20 o 
  -4   0   1     7809.50     7050.06     90.36 o 
  -3   0   1     4726.75     4591.55     83.67 o 
  -2   0   1     1535.71     1597.25     55.56 o 
   2   0   1      707.68      739.78     25.75 o 
   3   0   1     6043.73     5741.76     97.38 o 
   4   0   1      111.27      110.44      6.98 o 
   5   0   1    10171.70     9085.27    218.83 o 
   6   0   1     2876.91     2999.52     78.38 o 
   7   0   1       29.72       40.04     19.63 o 
   8   0   1     2057.23     2030.50     72.55 o 
   9   0   1     1005.31     1105.37     83.64 o 
  10   0   1      128.65      112.53     48.41 o 
 -10   1   1     1332.17     1417.94     62.74 o 
  -9   1   1       13.95       12.01     13.38 o 
  -8   1   1     1147.47     1123.20     50.95 o 
  -7   1   1      308.47      269.98     19.14 o 
  -6   1   1      160.48      189.36     23.34 o 
  -5   1   1        1.30        3.55      6.11 o 
  -4   1   1     3707.40     3609.16     95.24 o 
  -3   1   1     9417.33     8925.22     72.13 o 
  -2   1   1      886.30      944.67     62.80 o 
  -1   1   1     7327.05     6590.10     63.62 o 
   1   1   1    14866.69    12805.79    169.13 o 
   2   1   1    16157.01    14653.26    112.81 o 
   3   1   1    30844.28    28020.84    793.12 o 
   4   1   1     4462.33     4172.12     80.44 o 
   5   1   1      296.65      344.70     26.68 o 
   6   1   1      557.52      683.58     36.52 o 
   7   1   1       86.38       96.84     33.33 o 
   8   1   1        6.09       10.39     15.29 o 
   9   1   1       28.33       39.06     17.28 o 
  10   1   1      609.78      566.84     36.98 o 
 -10   2   1        7.39        5.21      9.49 o 
  -9   2   1      279.44      283.24     22.20 o 
  -8   2   1      117.94      146.92     20.46 o 
  -7   2   1     4781.92     4765.52    182.28 o 
  -6   2   1        8.60        6.93     13.06 o 
  -5   2   1       23.65       22.15     10.10 o 
  -4   2   1     7052.52     6758.61     95.78 o 
  -3   2   1    18931.92    16816.22    237.78 o 
  -2   2   1     5106.57     4860.80    111.11 o 
  -1   2   1      879.64      968.81     72.42 o 
   0   2   1     2577.88     2575.12     27.41 o 
   1   2   1     5082.71     5004.81     53.53 o 
   2   2   1      162.56      169.79      6.33 o 
   3   2   1     3448.37     3393.22     38.38 o 
   4   2   1     5130.79     4520.84     95.37 o 
   5   2   1     7910.71     7588.60    271.49 o 
   6   2   1      419.76      408.69     24.63 o 
   7   2   1     3001.07     3177.66    109.56 o 
   8   2   1      643.49      640.55     34.54 o 
   9   2   1      637.17      637.07     39.04 o 
  10   2   1      215.57      226.30     21.67 o 
 -10   3   1       18.02       28.81     34.06 o 
  -9   3   1      806.48      783.47     56.87 o 
  -8   3   1     1446.80     1480.15     64.68 o 
  -7   3   1      107.53      107.90     41.04 o 
  -6   3   1     5075.48     5366.87    382.36 o 
  -5   3   1     2791.80     2933.80     78.05 o 
  -4   3   1     3972.74     3614.09     98.49 o 
  -3   3   1      134.91      153.31     15.15 o 
  -2   3   1     7965.11     7759.32     88.37 o 
   0   3   1     2934.36     3149.81     58.75 o 
   1   3   1     4032.21     3895.80     34.85 o 
   2   3   1     6958.26     6466.95     59.51 o 
   3   3   1     6212.42     5685.61    161.73 o 
   4   3   1     2126.15     2134.02     68.06 o 
   5   3   1        0.26        6.36      8.22 o 
   6   3   1     5157.75     4882.57    139.48 o 
   7   3   1     1362.55     1409.57     72.01 o 
   8   3   1      186.42      174.13     20.01 o 
   9   3   1      276.17      237.23     38.42 o 
  10   3   1       24.27       27.63     24.05 o 
  -9   4   1      626.75      580.02     46.73 o 
  -8   4   1     1190.89     1109.95     36.35 o 
  -7   4   1     1732.98     1823.60     86.78 o 
  -6   4   1     1198.67     1170.50     46.46 o 
  -5   4   1      107.13      114.72      9.76 o 
  -4   4   1       75.92       95.23     13.48 o 
  -3   4   1     7174.84     6597.22     97.59 o 
  -2   4   1     8028.18     7663.39    138.59 o 
  -1   4   1      492.49      521.19     22.04 o 
   0   4   1     9731.92     9542.70    108.75 o 
   1   4   1     7480.34     7046.16     85.98 o 
   2   4   1     1340.64     1515.20     24.85 o 
   3   4   1     1657.51     1748.87     28.53 o 
   4   4   1        8.65       23.48     13.74 o 
   5   4   1       39.15       33.96     18.13 o 
   6   4   1      585.82      604.57     42.77 o 
   7   4   1     5084.94     4975.83    159.29 o 
   8   4   1     1665.49     1669.90    110.91 o 
   9   4   1      704.19      747.18     36.41 o 
  -9   5   1      665.14      640.77     48.22 o 
  -8   5   1       34.22       60.93     26.05 o 
  -7   5   1      106.90       90.76     15.83 o 
  -6   5   1      658.27      648.94     51.76 o 
  -5   5   1       37.22       38.25     12.95 o 
  -4   5   1      965.37      964.27     43.04 o 
  -3   5   1     1726.91     1810.02     71.17 o 
  -2   5   1     3705.71     3349.63     66.18 o 
  -1   5   1     2684.35     2677.30    214.04 o 
   0   5   1    11498.77    10832.56    281.35 o 
   1   5   1     5326.86     4572.67     76.17 o 
   2   5   1       85.88       84.27     14.23 o 
   3   5   1     3725.11     4032.70    170.40 o 
   4   5   1     8814.51     7976.07    141.14 o 
   5   5   1     7560.90     7327.86    354.17 o 
   6   5   1     2712.64     2823.56    117.82 o 
   7   5   1      624.51      587.34     31.69 o 
   8   5   1     2122.08     2173.42    188.06 o 
   9   5   1      473.87      402.69     28.61 o 
  -8   6   1      734.74      671.20     66.33 o 
  -7   6   1      170.24      182.09     94.39 o 
  -6   6   1      117.89      122.31     56.63 o 
  -5   6   1      822.41      871.26     62.60 o 
  -4   6   1        1.10       13.81     14.83 o 
  -3   6   1       77.77       88.04     12.33 o 
  -2   6   1     3901.62     4233.38    345.46 o 
  -1   6   1      726.36      713.01     27.29 o 
   0   6   1      550.64      503.43     22.34 o 
   1   6   1     1023.28     1220.37     46.53 o 
   2   6   1      203.65      239.05     16.07 o 
   3   6   1     3282.01     3374.96     72.41 o 
   4   6   1     7212.61     6846.89    194.68 o 
   5   6   1       17.18       27.75     19.08 o 
   6   6   1      595.11      636.54     35.02 o 
   7   6   1     1795.54     1777.15     82.63 o 
   8   6   1       97.59       76.34     30.76 o 
  -8   7   1       30.30       31.86     34.09 o 
  -7   7   1      166.52      164.43     88.32 o 
  -6   7   1     1477.32     1447.11    105.33 o 
  -5   7   1       22.72       33.30     28.33 o 
  -4   7   1     1500.07     1455.92     86.74 o 
  -3   7   1      775.20      825.03     66.57 o 
  -2   7   1      561.60      567.22     28.88 o 
  -1   7   1     1277.45     1333.59     47.65 o 
   0   7   1      134.76      160.43     41.79 o 
   1   7   1     1650.42     1733.21     60.07 o 
   2   7   1     1138.89     1200.06     43.80 o 
   3   7   1      887.45      972.07     34.22 o 
   4   7   1      810.39      791.08     33.92 o 
   5   7   1     2483.75     2582.29    116.72 o 
   6   7   1       21.28       39.77     14.68 o 
   7   7   1     1092.59     1080.46     69.78 o 
   8   7   1       30.70       11.23     13.80 o 
  -7   8   1      132.95      124.57     77.17 o 
  -6   8   1       28.82       31.14     30.94 o 
  -5   8   1      455.07      397.25     38.83 o 
  -4   8   1       68.21       91.06     40.68 o 
  -3   8   1     1071.41     1065.25     42.22 o 
  -2   8   1     1975.59     2119.53     61.55 o 
  -1   8   1       47.24       44.98     19.48 o 
   0   8   1      746.16      835.54     34.03 o 
   1   8   1     5387.06     5618.59    178.06 o 
   2   8   1     2773.69     2857.16    101.91 o 
   3   8   1      304.70      309.85     30.00 o 
   4   8   1      475.35      464.00     39.74 o 
   5   8   1      103.91       96.28     40.74 o 
   6   8   1      668.99      645.56     35.20 o 
   7   8   1       19.35       13.87     10.21 o 
  -6   9   1       39.13       34.92     39.48 o 
  -5   9   1      334.55      301.66     53.51 o 
  -4   9   1      228.64      267.72     26.92 o 
  -3   9   1     2426.43     2575.90     76.65 o 
  -2   9   1      948.50      934.25     40.08 o 
  -1   9   1     2503.49     2701.64     80.38 o 
   0   9   1     1271.46     1355.00     59.93 o 
   1   9   1     1301.77     1383.12     40.75 o 
   2   9   1     1052.50     1106.10     58.99 o 
   3   9   1      696.42      634.59     30.53 o 
   4   9   1        0.64       -1.78     11.26 o 
   5   9   1       89.07       71.55     30.51 o 
   6   9   1       35.15       32.17     24.62 o 
  -5  10   1     1002.63     1021.73     85.16 o 
  -4  10   1      166.30      158.43     60.74 o 
  -3  10   1      666.07      642.53     32.37 o 
  -2  10   1     2412.36     2687.00     83.87 o 
  -1  10   1      103.22       93.24     43.80 o 
   0  10   1       67.29       65.19     20.29 o 
   1  10   1     2673.55     2703.59     94.57 o 
   2  10   1     3675.34     3879.13    112.66 o 
   3  10   1      385.67      390.62     25.98 o 
   4  10   1      709.85      656.44     34.55 o 
   5  10   1       21.49       16.74      7.66 o 
  -3  11   1        1.86        6.84     10.33 o 
  -2  11   1       25.00       23.90     17.32 o 
  -1  11   1      541.61      546.27     32.54 o 
   0  11   1      200.44      187.22     60.26 o 
   1  11   1      670.96      666.90     38.34 o 
   2  11   1      196.18      195.18     27.37 o 
   3  11   1        2.97        7.19      7.47 o 
  -2 -11   2        2.18        5.73     12.79 o 
  -1 -11   2       67.01       53.74     22.24 o 
   0 -11   2      151.87      137.50     52.32 o 
   1 -11   2       25.10       23.21     15.66 o 
   2 -11   2      182.99      186.88     32.18 o 
   3 -11   2     1825.80     1713.84     67.17 o 
  -4 -10   2      326.76      311.05     32.42 o 
  -3 -10   2        0.76        3.33     10.55 o 
  -2 -10   2       41.16       33.70     20.82 o 
  -1 -10   2       12.73       16.68     10.54 o 
   0 -10   2      592.42      577.90     41.57 o 
   1 -10   2       32.78       27.83     19.72 o 
   2 -10   2      867.35      846.23     43.33 o 
   3 -10   2     1491.82     1548.33     92.85 o 
   4 -10   2     5686.48     5631.27    415.70 o 
   5 -10   2        2.76       16.88     25.86 o 
  -6  -9   2       31.20       26.96     28.43 o 
  -5  -9   2     1668.31     1573.33     65.88 o 
  -4  -9   2       17.83       23.56     15.55 o 
  -3  -9   2       46.64       43.91     17.39 o 
  -2  -9   2        0.85        7.30     13.56 o 
  -1  -9   2       63.42       76.29     20.77 o 
   0  -9   2      376.56      366.19     30.76 o 
   1  -9   2     1453.77     1434.01     44.93 o 
   2  -9   2     1474.59     1590.57     59.23 o 
   3  -9   2     3994.95     4266.28    220.17 o 
   4  -9   2      108.42      104.71     89.76 o 
   5  -9   2     1438.33     1392.85    102.55 o 
   6  -9   2       67.40       51.38     35.60 o 
  -7  -8   2      307.44      313.18     28.41 o 
  -6  -8   2     3831.53     3909.14    139.83 o 
  -5  -8   2     1491.63     1489.48     61.24 o 
  -4  -8   2        6.96       10.54     10.53 o 
  -3  -8   2       48.59       55.63     18.26 o 
  -2  -8   2       25.56       28.76     15.95 o 
  -1  -8   2     1509.91     1546.31     82.19 o 
   0  -8   2      464.91      473.88     22.28 o 
   1  -8   2       59.81       66.23     16.80 o 
   2  -8   2        7.01       10.05     10.87 o 
   3  -8   2     1137.29     1137.87     59.47 o 
   4  -8   2     3184.51     3346.93    159.52 o 
   5  -8   2     1290.74     1211.92     99.60 o 
   6  -8   2      243.05      233.68     33.17 o 
   7  -8   2      117.64       85.95     67.84 o 
  -7  -7   2       43.10       21.65     17.77 o 
  -6  -7   2      793.00      875.42     42.72 o 
  -5  -7   2      228.30      297.16     35.16 o 
  -4  -7   2      912.52      912.27     27.70 o 
  -3  -7   2      201.23      227.19     23.26 o 
  -2  -7   2     1989.60     2082.95     52.95 o 
  -1  -7   2      471.59      475.86     27.72 o 
   0  -7   2     1808.26     1850.28     53.15 o 
   1  -7   2     9020.12     8155.02    148.46 o 
   2  -7   2     4552.91     4501.94    161.03 o 
   3  -7   2      620.05      723.81     61.09 o 
   4  -7   2     2222.09     2258.31    137.98 o 
   5  -7   2        8.33       13.82     13.17 o 
   6  -7   2      190.87      212.31    120.18 o 
   7  -7   2        3.56       17.60     23.94 o 
   8  -7   2      749.96      674.56     50.59 o 
  -8  -6   2     2175.63     2294.04     93.25 o 
  -7  -6   2      122.15      119.45     56.92 o 
  -6  -6   2      149.70      135.86     45.52 o 
  -5  -6   2        0.92       -1.15     12.05 o 
  -4  -6   2      450.18      455.68     23.61 o 
  -3  -6   2     1547.21     1613.05     49.63 o 
  -2  -6   2     3186.90     3555.33     61.98 o 
  -1  -6   2     2433.33     2570.76    114.62 o 
   0  -6   2     6019.26     5591.02    107.86 o 
   1  -6   2     1359.16     1435.17     84.55 o 
   2  -6   2     5653.95     5327.14    204.87 o 
   3  -6   2     1617.86     1670.77     97.61 o 
   4  -6   2     1256.57     1296.47     81.15 o 
   5  -6   2       46.69       82.01     32.93 o 
   6  -6   2      348.60      284.51     39.65 o 
   7  -6   2     1782.73     1781.98     75.56 o 
   8  -6   2      216.79      210.21     25.50 o 
   9  -6   2        1.79        3.19     11.95 o 
  -8  -5   2      698.45      711.43     39.72 o 
  -7  -5   2        8.23       15.10     18.16 o 
  -6  -5   2       96.66      116.27     18.95 o 
  -5  -5   2     4975.40     5099.39    291.11 o 
  -4  -5   2      526.40      574.48     26.78 o 
  -3  -5   2      658.87      643.06     22.89 o 
  -2  -5   2      208.43      214.26     21.60 o 
  -1  -5   2     1672.66     1755.05     84.05 o 
   0  -5   2       54.53      111.75     25.35 o 
   1  -5   2    21700.03    19931.78    404.56 o 
   2  -5   2     3057.27     3226.71    100.67 o 
   3  -5   2       29.90       23.19     15.91 o 
   4  -5   2      595.97      638.72     49.84 o 
   5  -5   2     4802.25     4934.96    103.95 o 
   6  -5   2      223.05      200.99     24.46 o 
   7  -5   2     4176.56     4178.89    126.77 o 
   8  -5   2       70.64       40.19     21.41 o 
   9  -5   2      150.57      147.68     59.57 o 
  -9  -4   2        2.64        9.23     11.23 o 
  -8  -4   2      147.07      103.84     18.28 o 
  -7  -4   2      294.61      348.67     21.80 o 
  -6  -4   2     1204.51     1252.67     47.64 o 
  -5  -4   2     2108.36     2367.08     50.59 o 
  -4  -4   2     2569.19     2889.71     85.09 o 
  -3  -4   2      378.02      420.63     15.32 o 
  -2  -4   2     8756.46     7885.30    108.77 o 
  -1  -4   2     4927.59     4532.19     87.04 o 
   0  -4   2     2089.54     2272.97     46.53 o 
   1  -4   2      132.30      126.15     13.48 o 
   2  -4   2       43.13       51.43     29.65 o 
   3  -4   2        5.78       14.56      9.21 o 
   4  -4   2     4345.45     4272.54     85.14 o 
   5  -4   2        2.78        6.11     10.63 o 
   6  -4   2     1470.04     1519.80     65.89 o 
   7  -4   2       23.93       29.63     15.96 o 
   8  -4   2     3345.65     3442.69    268.53 o 
   9  -4   2     3520.64     3572.16    174.02 o 
  10  -4   2      284.87      275.11     31.12 o 
  -9  -3   2       49.64       56.03     29.25 o 
  -8  -3   2      534.97      559.81     33.32 o 
  -7  -3   2     1196.64     1201.44     42.94 o 
  -6  -3   2      671.87      692.04     29.24 o 
  -5  -3   2      390.02      419.98     21.15 o 
  -4  -3   2      358.20      428.72     18.24 o 
  -3  -3   2     4105.90     3688.99     65.95 o 
  -2  -3   2        6.58        9.94      6.63 o 
  -1  -3   2     1116.75     1308.26     33.24 o 
   0  -3   2      127.38      145.77     10.58 o 
   1  -3   2      124.97      122.15     10.16 o 
   2  -3   2     5977.24     5723.23    116.57 o 
   3  -3   2     3028.26     2992.83    106.86 o 
   4  -3   2      279.38      311.95     14.32 o 
   5  -3   2       20.43       15.25     10.24 o 
   6  -3   2      676.64      688.50     41.98 o 
   7  -3   2     3266.28     3491.32    154.84 o 
   8  -3   2     3788.87     3971.16    117.82 o 
   9  -3   2      164.75      150.41     29.06 o 
  10  -3   2     1373.68     1404.42     68.54 o 
  -9  -2   2      133.50      148.70     28.96 o 
  -8  -2   2     3188.95     3512.56    124.21 o 
  -7  -2   2     1208.39     1240.46     39.58 o 
  -6  -2   2        2.48       16.55     13.88 o 
  -5  -2   2     1266.11     1421.40     46.21 o 
  -4  -2   2     2849.64     2932.46     87.53 o 
  -3  -2   2     6624.41     6289.34     75.07 o 
  -2  -2   2    15372.33    13935.71    153.20 o 
  -1  -2   2     5751.07     5182.06     64.92 o 
   0  -2   2       24.14       41.81     13.91 o 
   1  -2   2      890.16      903.06     26.59 o 
   2  -2   2      298.66      328.65     10.79 o 
   3  -2   2      874.27      939.88     23.97 o 
   4  -2   2     3928.18     3857.03    127.80 o 
   5  -2   2      461.78      488.36     26.64 o 
   6  -2   2      802.93      895.57     39.63 o 
   7  -2   2     1232.79     1317.06     94.67 o 
   8  -2   2        6.39        9.03     13.99 o 
   9  -2   2     3663.99     3728.57    141.59 o 
  10  -2   2       39.44       19.09      9.00 o 
 -10  -1   2        3.83        8.29     12.22 o 
  -9  -1   2     1776.03     1846.87    113.01 o 
  -8  -1   2       13.67        4.53     16.11 o 
  -7  -1   2       25.60       36.71     30.01 o 
  -6  -1   2     1102.00     1159.94     44.83 o 
  -5  -1   2     2993.84     2893.77    132.19 o 
  -4  -1   2     8896.71     8158.18    150.78 o 
  -3  -1   2      374.19      430.29     12.82 o 
  -2  -1   2      695.05      745.00     19.22 o 
  -1  -1   2        6.27       19.48      4.72 o 
   0  -1   2     2847.68     2505.56     31.63 o 
   1  -1   2     3546.29     3212.40     29.09 o 
   2  -1   2     1898.16     1853.41     27.87 o 
   3  -1   2      113.95      136.27      6.89 o 
   4  -1   2      942.50     1118.90     27.44 o 
   5  -1   2    17961.10    15861.89    497.18 o 
   6  -1   2     8315.77     7682.94    167.89 o 
   7  -1   2      240.84      254.20     21.30 o 
   8  -1   2     4099.60     4334.85    150.26 o 
   9  -1   2       85.26       84.75     29.04 o 
  10  -1   2       15.23        9.53     13.05 o 
 -10   0   2       24.92       19.46     10.37 o 
  -9   0   2       12.72       16.59      9.92 o 
  -8   0   2      361.37      309.10     23.30 o 
  -7   0   2     2210.35     2280.90     99.26 o 
  -6   0   2     1443.63     1459.92     58.79 o 
  -5   0   2     1009.49     1055.05     44.23 o 
  -4   0   2     7999.41     7172.65     84.79 o 
  -3   0   2    17247.85    15722.37    171.69 o 
  -2   0   2     2743.97     2570.08     35.01 o 
  -1   0   2     3904.75     3458.99    111.59 o 
   0   0   2     1879.22     1673.11     21.62 o 
   1   0   2       27.57       48.48      9.69 o 
   2   0   2     1310.55     1303.59     49.15 o 
   3   0   2      813.17      954.61     39.66 o 
   4   0   2     8342.64     7370.74    205.87 o 
   5   0   2     2251.77     2248.39     79.44 o 
   6   0   2     3728.57     3766.50    133.08 o 
   7   0   2     1906.50     1990.88     73.41 o 
   8   0   2      398.12      399.85     21.70 o 
   9   0   2       12.69       23.82     10.42 o 
  10   0   2       57.94       54.28     31.44 o 
 -10   1   2      286.85      212.95     23.92 o 
  -9   1   2      106.30       85.06     47.82 o 
  -8   1   2     1064.56     1100.60     49.19 o 
  -7   1   2     2342.21     2441.31    100.79 o 
  -6   1   2     1426.58     1583.52     42.44 o 
  -5   1   2     2579.73     2617.21     46.56 o 
  -4   1   2     8335.91     7975.48    140.76 o 
  -3   1   2      218.08      250.05      8.75 o 
  -2   1   2      235.00      251.01      8.95 o 
  -1   1   2     8239.59     7763.14     74.13 o 
   0   1   2     2705.22     2610.79     42.78 o 
   1   1   2       97.63      110.51      6.59 o 
   2   1   2      121.28      146.74      5.46 o 
   3   1   2     9547.50     9356.73     86.55 o 
   4   1   2      228.35      231.17      9.07 o 
   5   1   2     8432.99     7580.57    197.59 o 
   6   1   2     9977.09     9439.23    200.42 o 
   7   1   2     1328.76     1285.07     53.11 o 
   8   1   2      300.49      315.40     20.25 o 
   9   1   2      498.92      530.85     37.06 o 
  10   1   2      384.42      353.64     29.53 o 
 -10   2   2      927.65      899.63     68.36 o 
  -9   2   2      996.62      905.56     63.69 o 
  -8   2   2     1744.07     1970.62     84.03 o 
  -7   2   2      317.13      329.99     32.19 o 
  -6   2   2     4086.75     4211.41     94.74 o 
  -5   2   2      267.50      299.03     10.62 o 
  -4   2   2     2534.81     2423.25     63.88 o 
  -3   2   2      629.29      654.88     19.91 o 
  -2   2   2     3266.19     2945.72     33.99 o 
  -1   2   2    11853.22    10881.65    103.99 o 
   0   2   2     2597.48     2539.96     27.83 o 
   1   2   2     2399.94     2272.43     18.60 o 
   2   2   2    13012.97    11759.44    172.88 o 
   3   2   2    11871.69    10819.23    284.13 o 
   4   2   2     6380.93     6142.67    154.77 o 
   5   2   2       29.87       33.56     12.38 o 
   6   2   2      312.89      294.00     24.17 o 
   7   2   2      266.20      270.69     23.60 o 
   8   2   2       41.10       47.17     28.06 o 
   9   2   2     1077.88     1089.46     47.42 o 
  10   2   2      163.47       97.68     48.36 o 
  -9   3   2      108.25       85.67     47.53 o 
  -8   3   2     2720.43     2813.96     91.95 o 
  -7   3   2     5722.16     5495.10    168.34 o 
  -6   3   2     4826.80     4795.10    108.31 o 
  -5   3   2       27.55       34.36     12.11 o 
  -4   3   2      168.24      190.86     11.45 o 
  -3   3   2     1524.30     1517.38     77.22 o 
  -2   3   2     4145.00     4072.30     94.22 o 
  -1   3   2      183.27      206.94      9.20 o 
   0   3   2     8164.27     7856.96    163.40 o 
   1   3   2      223.21      256.23      7.11 o 
   2   3   2     5385.54     5328.04     45.75 o 
   3   3   2     2156.37     2055.35     34.54 o 
   4   3   2     6954.77     6752.64    141.52 o 
   5   3   2      209.58      198.06     13.17 o 
   6   3   2      292.47      306.55     26.50 o 
   7   3   2     2416.28     2561.53    110.83 o 
   8   3   2       35.04       31.73     12.93 o 
   9   3   2      566.74      536.24     38.57 o 
  10   3   2       32.83       31.85     24.80 o 
  -9   4   2     1043.53      999.16     71.38 o 
  -8   4   2     1021.43     1031.04     40.48 o 
  -7   4   2      591.04      551.78     31.82 o 
  -6   4   2     2219.90     2163.63    133.99 o 
  -5   4   2     2729.95     2783.85     43.68 o 
  -4   4   2     1971.29     2116.38     77.90 o 
  -3   4   2     6471.84     5927.68    130.06 o 
  -2   4   2     1222.78     1273.14     62.90 o 
  -1   4   2     2281.09     2364.28     63.07 o 
   0   4   2     8762.47     8266.01    119.04 o 
   1   4   2     5097.95     4906.37     81.25 o 
   2   4   2     8626.82     8006.16     76.65 o 
   3   4   2    14120.25    12399.34    124.76 o 
   4   4   2      248.99      311.48     12.60 o 
   5   4   2      313.72      324.14     15.45 o 
   6   4   2     5144.63     4847.33    119.55 o 
   7   4   2     2084.34     2232.70    106.53 o 
   8   4   2      601.46      593.73     27.80 o 
   9   4   2      335.19      319.43     24.00 o 
  -9   5   2      897.70      903.33     68.36 o 
  -8   5   2      120.62      122.28     80.81 o 
  -7   5   2       24.70       19.46     17.68 o 
  -6   5   2     1430.63     1421.81     49.93 o 
  -5   5   2       27.06       22.12     10.53 o 
  -4   5   2      550.54      488.04     42.50 o 
  -3   5   2       97.09       98.10     49.80 o 
  -2   5   2     3649.15     3686.57     73.73 o 
  -1   5   2     6970.11     6180.31    241.28 o 
   0   5   2    11163.67    10197.55    152.12 o 
   1   5   2      438.44      524.97     15.19 o 
   2   5   2      165.52      188.45     10.28 o 
   3   5   2      446.91      516.35     19.89 o 
   4   5   2      774.86      847.10     29.29 o 
   5   5   2     1374.99     1493.79     54.22 o 
   6   5   2        3.16       11.99     13.04 o 
   7   5   2      712.92      633.69     40.39 o 
   8   5   2      282.72      289.29     22.80 o 
   9   5   2     1435.69     1394.46     58.50 o 
  -8   6   2        3.05       16.98     21.61 o 
  -7   6   2        0.03        2.57     14.82 o 
  -6   6   2      577.80      553.28     49.80 o 
  -5   6   2      541.13      539.07     18.71 o 
  -4   6   2       22.97       30.74     18.18 o 
  -3   6   2     1526.95     1544.56     39.68 o 
  -2   6   2      274.86      305.33     11.97 o 
  -1   6   2       10.48       33.88     13.25 o 
   0   6   2     1522.36     1446.93     48.04 o 
   1   6   2     7001.33     6500.70    104.25 o 
   2   6   2       13.85       42.40     11.42 o 
   3   6   2       21.92       23.31      9.48 o 
   4   6   2      590.51      576.96     22.63 o 
   5   6   2      736.04      750.11     29.64 o 
   6   6   2      157.94      148.08     21.96 o 
   7   6   2        1.63        9.16      8.85 o 
   8   6   2     1561.73     1538.36     80.29 o 
   9   6   2     1408.05     1285.15     88.83 o 
  -8   7   2     1156.67     1142.77     92.23 o 
  -7   7   2      253.49      275.49     36.49 o 
  -6   7   2      233.24      249.66     33.13 o 
  -5   7   2      740.52      750.63     46.72 o 
  -4   7   2     1507.73     1466.59     91.78 o 
  -3   7   2     1649.19     1638.77     85.47 o 
  -2   7   2     2228.69     2349.72     51.03 o 
  -1   7   2     4776.20     4600.70    133.83 o 
   0   7   2      691.75      683.18     33.99 o 
   1   7   2     5865.64     5638.47     93.22 o 
   2   7   2        1.05        7.00      8.88 o 
   3   7   2      925.70      935.72     30.76 o 
   4   7   2      480.18      453.06     19.91 o 
   5   7   2      112.38      129.26     22.82 o 
   6   7   2     1039.31      993.57     33.94 o 
   7   7   2       46.69       37.79     20.42 o 
   8   7   2      299.97      312.51     23.15 o 
  -7   8   2      191.20      144.33     74.43 o 
  -6   8   2       27.29       19.69     29.36 o 
  -5   8   2       15.47       15.67     25.79 o 
  -4   8   2      134.09      131.71     55.77 o 
  -3   8   2      802.46      871.73     25.68 o 
  -2   8   2     1236.27     1255.93     45.33 o 
  -1   8   2     3780.59     3946.11    104.88 o 
   0   8   2      185.16      174.83     23.38 o 
   1   8   2      893.37      877.23     37.14 o 
   2   8   2      143.47      148.20     22.84 o 
   3   8   2      176.86      156.43     26.71 o 
   4   8   2      642.78      656.18     30.12 o 
   5   8   2     1965.94     1907.64     65.53 o 
   6   8   2     1709.80     1706.04     75.42 o 
   7   8   2     2067.62     2339.39    128.79 o 
  -6   9   2      563.20      575.30     66.20 o 
  -5   9   2      241.95      232.55    118.95 o 
  -4   9   2      279.19      284.27     22.73 o 
  -3   9   2      922.91     1016.04     36.55 o 
  -2   9   2     7948.33     8289.49    201.56 o 
  -1   9   2        5.21       -1.90      9.96 o 
   0   9   2      321.51      339.71     26.47 o 
   1   9   2        8.46       13.97     15.54 o 
   2   9   2     1037.91     1054.90     45.46 o 
   3   9   2       57.97       60.37     27.12 o 
   4   9   2      467.10      449.25     24.10 o 
   5   9   2       50.98       43.29     20.36 o 
   6   9   2      732.67      656.89     28.66 o 
  -5  10   2      274.04      304.90     73.35 o 
  -4  10   2      272.85      304.58     36.66 o 
  -3  10   2     1960.05     1904.72     63.67 o 
  -2  10   2       41.51       27.84     17.89 o 
  -1  10   2     1155.91     1214.15     38.21 o 
   0  10   2       30.96       19.73     15.98 o 
   1  10   2     1412.31     1378.08     45.30 o 
   2  10   2       75.09       79.86     32.10 o 
   3  10   2        9.29        8.14     10.81 o 
   4  10   2       60.70       41.92     17.82 o 
   5  10   2      353.65      332.24     27.13 o 
  -3  11   2      241.58      217.58     62.96 o 
  -2  11   2     1074.27     1074.22     53.75 o 
  -1  11   2        6.39       16.42     14.22 o 
   0  11   2      240.52      247.90     29.75 o 
   1  11   2      125.41      107.70     44.99 o 
   2  11   2      192.64      186.94     20.31 o 
   3  11   2       27.42       17.67     13.80 o 
  -2 -11   3     1264.50     1310.32     80.77 o 
  -1 -11   3      219.62      194.00     48.71 o 
   0 -11   3     1209.10     1135.14     56.51 o 
   1 -11   3       56.11       48.04     22.50 o 
   2 -11   3       13.94        7.33     13.06 o 
   3 -11   3      256.03      292.55     30.78 o 
  -4 -10   3      532.50      515.77     45.52 o 
  -3 -10   3      728.35      741.81     43.02 o 
  -2 -10   3      252.39      217.03     28.81 o 
  -1 -10   3     2545.65     2528.30     80.99 o 
   0 -10   3     2331.25     2332.56     80.39 o 
   1 -10   3      178.50      164.16     51.43 o 
   2 -10   3     1129.66     1290.45     39.83 o 
   3 -10   3     4483.77     4697.59    200.10 o 
   4 -10   3        6.73        1.78     20.13 o 
   5 -10   3      569.40      512.87     47.50 o 
  -5  -9   3     1205.41     1175.87     58.48 o 
  -4  -9   3        0.23       11.88     13.75 o 
  -3  -9   3      233.13      238.73     18.13 o 
  -2  -9   3      967.21     1000.75     35.09 o 
  -1  -9   3      784.89      757.04     47.14 o 
   0  -9   3     1505.21     1559.49     48.14 o 
   1  -9   3       67.97       91.23     28.60 o 
   2  -9   3      719.26      707.98     37.55 o 
   3  -9   3      233.63      264.31     36.19 o 
   4  -9   3     3091.34     3217.76    176.19 o 
   5  -9   3     1442.91     1541.81    125.88 o 
   6  -9   3      269.00      222.02     85.44 o 
  -6  -8   3        8.48        4.40     16.08 o 
  -5  -8   3      109.74      126.14     54.81 o 
  -4  -8   3       13.70       20.84     13.43 o 
  -3  -8   3     1389.61     1352.01     53.51 o 
  -2  -8   3      219.27      239.17     24.07 o 
  -1  -8   3      383.63      395.37     19.74 o 
   0  -8   3     3316.54     3406.88    131.15 o 
   1  -8   3      563.51      527.25     22.42 o 
   2  -8   3     1438.17     1469.57     90.62 o 
   3  -8   3     2730.08     2837.38    177.98 o 
   4  -8   3     1670.50     1610.95     83.21 o 
   5  -8   3     1033.04     1024.78     53.64 o 
   6  -8   3      848.08      812.82     81.22 o 
   7  -8   3      128.92      104.34    112.02 o 
  -7  -7   3      197.00      208.07     25.92 o 
  -6  -7   3      534.82      602.81     47.86 o 
  -5  -7   3        0.27        5.23     10.38 o 
  -4  -7   3     2056.73     2026.90     58.12 o 
  -3  -7   3        4.29        4.41     12.67 o 
  -2  -7   3       14.03       12.86      7.39 o 
  -1  -7   3      760.54      781.11     34.37 o 
   0  -7   3     2084.64     2120.19     44.58 o 
   1  -7   3      612.48      739.01     97.31 o 
   2  -7   3      436.35      501.73     45.41 o 
   3  -7   3      576.05      556.77     51.45 o 
   4  -7   3       81.34       89.55     59.54 o 
   5  -7   3      765.96      809.56     47.74 o 
   6  -7   3      205.63      207.03     40.13 o 
   7  -7   3     3146.08     3157.46    159.11 o 
   8  -7   3      110.06       96.11     63.66 o 
  -8  -6   3     1216.31     1203.83     59.99 o 
  -7  -6   3        3.76        7.93     13.22 o 
  -6  -6   3        0.51        1.87     13.41 o 
  -5  -6   3      221.73      215.13     37.40 o 
  -4  -6   3     1008.88     1041.44     35.41 o 
  -3  -6   3      989.18     1010.56     37.48 o 
  -2  -6   3        8.46        9.27     10.14 o 
  -1  -6   3       29.70       44.30     13.54 o 
   0  -6   3       90.52      137.49     44.94 o 
   1  -6   3    20782.81    19811.15    217.35 o 
   2  -6   3     2943.05     3273.22    116.89 o 
   3  -6   3      390.91      402.02     39.55 o 
   4  -6   3      879.23      931.18     68.91 o 
   5  -6   3      765.99      736.36     42.94 o 
   6  -6   3     2518.86     2464.28    175.92 o 
   7  -6   3       19.70       27.19     17.75 o 
   8  -6   3      885.59      836.48     43.66 o 
   9  -6   3       65.71       36.43     26.17 o 
  -8  -5   3      200.18      156.12     55.04 o 
  -7  -5   3      360.32      331.30     21.68 o 
  -6  -5   3     1233.86     1214.16     83.45 o 
  -5  -5   3     1127.69     1242.61     57.04 o 
  -4  -5   3      186.16      178.50     26.12 o 
  -3  -5   3     4476.51     4323.51     69.25 o 
  -2  -5   3     1970.11     2025.95     64.50 o 
  -1  -5   3     4451.74     4231.49     77.36 o 
   0  -5   3    10517.08     9423.78    256.93 o 
   1  -5   3     8010.24     7941.61    250.35 o 
   2  -5   3    10607.11     9389.34    259.09 o 
   3  -5   3     3397.57     2885.67    101.56 o 
   4  -5   3     1478.46     1422.93     47.92 o 
   5  -5   3      412.69      439.08     34.03 o 
   6  -5   3       60.30       48.82     38.98 o 
   7  -5   3      284.48      240.08     22.39 o 
   8  -5   3      886.04      859.61     36.58 o 
   9  -5   3      693.98      674.63     58.58 o 
  -9  -4   3        5.10        8.87     11.40 o 
  -8  -4   3       83.15       78.52     25.14 o 
  -7  -4   3       28.56       24.69     17.72 o 
  -6  -4   3       25.91       41.49     20.70 o 
  -5  -4   3     2863.45     3033.24     71.40 o 
  -4  -4   3        6.59        8.20     10.26 o 
  -3  -4   3     1746.46     1797.45     58.66 o 
  -2  -4   3       10.80       19.69     27.23 o 
  -1  -4   3      151.28      150.57     10.93 o 
   0  -4   3        1.12       -2.68     19.58 o 
   1  -4   3     6312.06     5688.96    144.64 o 
   2  -4   3     3831.83     3577.28     89.76 o 
   3  -4   3     2612.57     2564.50     71.31 o 
   4  -4   3     6513.30     6218.72    205.04 o 
   5  -4   3       29.87       83.61     47.88 o 
   6  -4   3       63.14       76.77     30.77 o 
   7  -4   3     3514.70     3789.45    124.80 o 
   8  -4   3     2944.54     2878.18     98.96 o 
   9  -4   3       88.30       69.51     30.12 o 
  10  -4   3      130.31      111.56     58.40 o 
  -9  -3   3       19.94       15.82     14.37 o 
  -8  -3   3      783.18      766.33     38.48 o 
  -7  -3   3       21.15       12.71     11.83 o 
  -6  -3   3     6204.05     6054.95    154.98 o 
  -5  -3   3     1889.34     1904.47     49.17 o 
  -4  -3   3      521.65      582.73     29.61 o 
  -3  -3   3      822.75      843.21     35.18 o 
  -2  -3   3    11871.48    10226.46    139.72 o 
  -1  -3   3     4429.45     4109.58     52.88 o 
   0  -3   3     1102.76     1276.04     50.40 o 
   1  -3   3      471.88      549.93     23.79 o 
   2  -3   3      786.13      869.57     25.99 o 
   3  -3   3     1719.51     1895.88     49.73 o 
   4  -3   3       31.14       59.34     28.92 o 
   5  -3   3     3019.47     3311.53    124.03 o 
   6  -3   3      195.82      196.33     26.86 o 
   7  -3   3       14.07       20.26     16.57 o 
   8  -3   3     1581.18     1705.99     73.81 o 
   9  -3   3     4133.88     4507.60    190.69 o 
  10  -3   3      269.63      242.01     26.31 o 
  -9  -2   3     1022.26      992.25     46.73 o 
  -8  -2   3      510.32      512.74     36.88 o 
  -7  -2   3      184.47      184.18     21.24 o 
  -6  -2   3       70.92       93.38     28.58 o 
  -5  -2   3      315.03      350.86     14.80 o 
  -4  -2   3      721.55      675.02     33.31 o 
  -3  -2   3    14100.26    12755.38    176.88 o 
  -2  -2   3        6.42        7.82      6.20 o 
  -1  -2   3     1684.75     1629.75     39.23 o 
   0  -2   3       42.70       45.71     20.77 o 
   1  -2   3     1218.21     1247.77     47.49 o 
   2  -2   3     1568.67     1697.68     59.32 o 
   3  -2   3     3206.21     3224.83     79.29 o 
   4  -2   3      441.92      404.49     24.33 o 
   5  -2   3    16103.94    15204.47    625.29 o 
   6  -2   3     4537.75     4470.41     91.44 o 
   7  -2   3     2045.97     2082.40     68.81 o 
   8  -2   3     3690.70     3919.24    172.01 o 
   9  -2   3        9.73        5.56     18.49 o 
  10  -2   3     1789.22     1776.19     70.04 o 
  -9  -1   3      455.84      402.25     28.06 o 
  -8  -1   3     1453.80     1455.58     71.04 o 
  -7  -1   3     5657.23     5768.36    403.01 o 
  -6  -1   3     1531.39     1633.10     58.79 o 
  -5  -1   3       39.50       53.03     14.27 o 
  -4  -1   3     1686.84     1681.25     57.74 o 
  -3  -1   3      261.18      241.67      9.84 o 
  -2  -1   3       76.61       80.05      7.46 o 
  -1  -1   3      263.04      284.99     16.93 o 
   0  -1   3      156.78      187.34     12.19 o 
   2  -1   3    13859.34    12926.21    146.12 o 
   3  -1   3     4375.73     4166.08     41.14 o 
   4  -1   3    11057.17    10080.49    135.10 o 
   5  -1   3     4435.17     4211.27    132.50 o 
   6  -1   3      636.07      611.94     30.65 o 
   7  -1   3      758.46      797.65     32.33 o 
   8  -1   3       89.03       98.24     41.82 o 
   9  -1   3      678.54      702.97     36.58 o 
  10  -1   3      555.47      587.65     38.56 o 
  -9   0   3     1381.70     1375.27     73.09 o 
  -8   0   3     3670.78     3821.86    262.70 o 
  -7   0   3      723.12      823.37     35.27 o 
  -6   0   3      964.06     1014.28     40.01 o 
  -5   0   3     4200.07     3848.03     94.85 o 
  -4   0   3     3057.30     2811.48    112.51 o 
  -3   0   3      278.75      367.06     11.12 o 
  -2   0   3     7137.26     6902.41     89.38 o 
  -1   0   3      318.52      365.86     10.66 o 
   0   0   3      211.52      249.67      8.33 o 
   1   0   3     2311.86     2246.21     19.23 o 
   2   0   3     3705.96     3825.32     29.71 o 
   3   0   3      509.74      602.49     16.45 o 
   4   0   3      781.89      898.39     22.03 o 
   5   0   3     9965.63     9621.92    249.95 o 
   6   0   3     6208.59     5812.98    136.68 o 
   7   0   3      191.52      189.52     19.36 o 
   8   0   3      326.59      337.41     23.18 o 
   9   0   3       23.72       30.03     10.81 o 
  10   0   3       37.66       23.76     13.67 o 
  -9   1   3      172.19      141.30     37.56 o 
  -8   1   3      255.91      215.98     24.70 o 
  -7   1   3     2099.30     2160.28     97.92 o 
  -6   1   3      367.37      392.96     35.76 o 
  -5   1   3      940.99      969.88     32.67 o 
  -4   1   3     2654.97     2503.97     59.81 o 
  -3   1   3     2677.75     2633.37     62.27 o 
  -2   1   3    21064.72    19251.14    772.04 o 
  -1   1   3     7981.59     7508.88     61.25 o 
   0   1   3      720.84      740.80     27.34 o 
   1   1   3     7127.30     6434.92     67.83 o 
   2   1   3      829.07      948.21     25.51 o 
   3   1   3      248.55      288.39      9.61 o 
   4   1   3     6251.64     5920.04     79.42 o 
   5   1   3    11511.23    10424.19    146.92 o 
   6   1   3       86.09      109.69     11.92 o 
   7   1   3      470.00      480.24     30.17 o 
   8   1   3      151.55      136.70     45.16 o 
   9   1   3     3050.01     3058.60    146.03 o 
  10   1   3      266.86      308.11     34.74 o 
  -9   2   3      106.89       97.27     50.74 o 
  -8   2   3      793.85      780.30     30.09 o 
  -7   2   3     1654.35     1764.14     59.76 o 
  -6   2   3      978.30     1029.66     39.66 o 
  -5   2   3     3018.78     3221.91     73.92 o 
  -4   2   3     1188.36     1261.24     41.92 o 
  -3   2   3     2278.29     2208.24    143.61 o 
  -2   2   3     3653.54     3424.08     31.03 o 
  -1   2   3     3270.39     3110.07     50.99 o 
   0   2   3     1215.77     1219.82     40.20 o 
   1   2   3     1294.91     1281.44     26.60 o 
   2   2   3     5039.17     4737.25     36.03 o 
   3   2   3      364.40      399.04     12.43 o 
   4   2   3     2568.73     2408.58     89.67 o 
   5   2   3     2278.43     2264.66    115.08 o 
   6   2   3     3251.47     3436.80     84.31 o 
   7   2   3     1862.28     1957.07     63.43 o 
   8   2   3     2083.25     2130.91     77.07 o 
   9   2   3     1334.68     1396.28     76.26 o 
  10   2   3       14.55       20.79     12.66 o 
  -9   3   3       34.14       39.00     41.47 o 
  -8   3   3     1800.51     1896.58     74.88 o 
  -7   3   3       30.99       34.64     15.26 o 
  -6   3   3      228.57      231.99     10.92 o 
  -5   3   3     1550.64     1598.14     32.30 o 
  -4   3   3      268.40      290.92     17.48 o 
  -3   3   3    12128.48    11119.87    269.77 o 
  -2   3   3     5750.36     5271.67     70.47 o 
  -1   3   3    17993.73    16408.65    429.74 o 
   0   3   3     1125.68     1195.58     23.24 o 
   1   3   3     3580.54     3580.64     69.30 o 
   2   3   3     3215.43     2972.12     47.39 o 
   3   3   3    11702.34    10575.88    205.89 o 
   4   3   3      237.14      248.74     10.14 o 
   5   3   3     1796.73     1960.22     58.63 o 
   6   3   3      762.49      765.40     31.58 o 
   7   3   3       22.66       18.41     15.90 o 
   8   3   3     2163.42     2244.56     69.62 o 
   9   3   3     1144.59     1122.20     46.88 o 
  10   3   3       10.66        6.08      8.62 o 
  -9   4   3      312.08      239.41     79.92 o 
  -8   4   3      224.76      161.99    128.14 o 
  -7   4   3     2580.84     2542.76     82.03 o 
  -6   4   3     4132.83     4000.74    375.81 o 
  -5   4   3      391.57      387.61     19.84 o 
  -3   4   3     2300.59     2330.95    174.80 o 
  -2   4   3      180.66      193.07     27.42 o 
  -1   4   3     1918.11     1986.63     65.74 o 
   0   4   3      979.14     1133.69     24.11 o 
   1   4   3     1973.84     1979.56     46.47 o 
   2   4   3    11652.06    10541.19    254.96 o 
   3   4   3     2018.36     2228.05     53.11 o 
   4   4   3     1403.86     1296.19     38.49 o 
   5   4   3      413.47      389.80     18.68 o 
   6   4   3     3732.77     4005.54    242.29 o 
   7   4   3       28.23       30.66     38.69 o 
   8   4   3      587.00      579.07     25.74 o 
   9   4   3     1046.05     1108.89     63.01 o 
  10   4   3      747.61      713.26     50.10 o 
  -9   5   3      114.80      132.53     67.53 o 
  -8   5   3      172.45      132.84     92.71 o 
  -7   5   3       10.26        5.56     10.14 o 
  -6   5   3      368.80      361.34     23.29 o 
  -5   5   3     4405.94     4420.55    203.46 o 
  -4   5   3     1543.29     1561.69     38.33 o 
  -3   5   3     9328.43     8539.89    259.81 o 
  -2   5   3      739.94      729.74     33.52 o 
  -1   5   3       10.46       23.97      8.51 o 
   0   5   3     1251.55     1304.48     29.76 o 
   1   5   3      515.25      523.77     13.43 o 
   2   5   3     1646.62     1708.10     56.53 o 
   3   5   3     7407.45     7244.51    162.23 o 
   4   5   3       26.38       24.34      7.60 o 
   5   5   3     3526.82     3608.24    138.75 o 
   6   5   3      228.15      225.58     30.68 o 
   7   5   3      134.26      151.18     15.69 o 
   8   5   3       21.79       22.44     10.37 o 
   9   5   3     2439.47     2479.56     96.64 o 
  -8   6   3      106.48       99.57     63.62 o 
  -7   6   3       23.34       33.92     22.43 o 
  -6   6   3      165.97      152.39     68.01 o 
  -5   6   3       70.05       71.34     38.72 o 
  -4   6   3     8501.24     8208.19    226.30 o 
  -3   6   3     1259.86     1204.68     65.92 o 
  -2   6   3      918.09     1041.14     30.11 o 
  -1   6   3     3935.56     4018.23    189.10 o 
   0   6   3     4356.31     4439.87     73.63 o 
   1   6   3       39.09       40.98     12.86 o 
   2   6   3      319.01      333.09     12.53 o 
   3   6   3       19.30       36.95     12.00 o 
   4   6   3      149.74      149.03     14.96 o 
   5   6   3     1926.38     1983.32     60.82 o 
   6   6   3      600.70      625.33     25.68 o 
   7   6   3      340.94      422.38     22.74 o 
   8   6   3      592.57      595.71     35.68 o 
   9   6   3      115.37       84.82     83.35 o 
  -8   7   3      311.95      295.04    177.12 o 
  -7   7   3      991.25     1030.44     90.48 o 
  -6   7   3       28.37       28.40     50.42 o 
  -5   7   3      601.33      592.75     47.40 o 
  -4   7   3        7.92        7.27     14.41 o 
  -3   7   3       29.89       30.89     11.74 o 
  -2   7   3       13.43        8.55      6.73 o 
  -1   7   3      270.39      271.79     23.14 o 
   0   7   3     1627.54     1786.10     39.67 o 
   1   7   3     1334.85     1385.01     43.63 o 
   2   7   3      140.20      156.79     18.76 o 
   3   7   3     3553.95     3884.84    117.56 o 
   4   7   3      719.39      705.90     43.72 o 
   5   7   3      241.97      223.84     22.26 o 
   6   7   3      513.58      474.61     23.58 o 
   7   7   3      356.70      359.95     20.32 o 
   8   7   3       20.46       12.38     37.45 o 
  -7   8   3      146.36      141.48    124.44 o 
  -6   8   3     1586.76     1546.81    216.08 o 
  -5   8   3     1284.88     1380.12     89.14 o 
  -4   8   3       36.18       41.96     16.15 o 
  -3   8   3     2151.35     2281.76     68.06 o 
  -2   8   3     5329.93     5374.54    173.70 o 
  -1   8   3      110.81      133.55     22.04 o 
   0   8   3       28.22       37.66     18.51 o 
   1   8   3      134.59      149.06     18.78 o 
   2   8   3     2433.48     2662.32     90.30 o 
   3   8   3      468.34      373.23     26.46 o 
   4   8   3     3652.00     3706.16    103.42 o 
   5   8   3      264.04      265.72     21.84 o 
   6   8   3      536.80      548.20     29.55 o 
   7   8   3      168.01      150.47    103.45 o 
  -6   9   3     1072.09     1038.33     80.16 o 
  -5   9   3      170.93      175.20     90.72 o 
  -4   9   3      664.26      685.34     43.96 o 
  -3   9   3     1558.71     1577.44     62.07 o 
  -2   9   3        7.01       10.24      8.24 o 
  -1   9   3      634.23      637.82     32.93 o 
   0   9   3       61.29       59.27     15.12 o 
   1   9   3     1308.93     1328.34     34.39 o 
   2   9   3      823.76      838.36     39.55 o 
   3   9   3     3100.64     3185.58    101.59 o 
   4   9   3       85.31       84.86     37.97 o 
   5   9   3      422.51      423.48     26.47 o 
   6   9   3     1062.49     1004.88     53.46 o 
  -5  10   3     1667.31     1731.98    101.80 o 
  -4  10   3      228.89      195.31     86.61 o 
  -3  10   3      199.56      173.81     21.98 o 
  -2  10   3     3481.09     3733.80    112.88 o 
  -1  10   3        8.92        9.30     10.39 o 
   0  10   3      211.29      175.44     19.12 o 
   1  10   3      382.05      388.62     26.68 o 
   2  10   3        5.81       12.25     14.15 o 
   3  10   3      121.31       86.89     43.85 o 
   4  10   3      102.89       68.68     33.47 o 
   5  10   3      246.59      218.10     71.90 o 
  -3  11   3      159.20      147.54     58.99 o 
  -2  11   3      389.25      373.20     31.49 o 
  -1  11   3      621.44      633.81     37.62 o 
   0  11   3       49.85       35.84     17.03 o 
   1  11   3      234.82      238.27     46.72 o 
   2  11   3      850.46      869.68     44.64 o 
   3  11   3       11.54        3.72     17.90 o 
   4  11   3        8.71       11.54     14.29 o 
  -1 -11   4     2071.08     1960.52    106.08 o 
   0 -11   4     1642.45     1448.98     93.53 o 
   1 -11   4      473.58      484.34     31.31 o 
   2 -11   4      695.29      676.57     36.45 o 
  -3 -10   4      258.13      322.28     73.25 o 
  -2 -10   4     1438.61     1410.58     56.07 o 
  -1 -10   4     1497.84     1396.13     91.82 o 
   0 -10   4      970.40      887.44     67.17 o 
   1 -10   4     1412.08     1371.90     68.54 o 
   2 -10   4       30.47       15.41     15.29 o 
   3 -10   4      967.31      898.05     78.85 o 
   4 -10   4      254.68      202.19    140.83 o 
   5 -10   4       32.06       41.19     30.35 o 
  -5  -9   4        1.67       13.72     14.84 o 
  -4  -9   4      326.05      346.99     41.95 o 
  -3  -9   4       12.28       39.62     16.65 o 
  -2  -9   4       10.64        7.06     10.03 o 
  -1  -9   4     3709.05     3729.26    112.11 o 
   0  -9   4     2994.75     3363.81    228.52 o 
   1  -9   4       47.62       49.16     18.56 o 
   2  -9   4        0.51       13.00     27.75 o 
   3  -9   4     1101.91     1041.28     59.54 o 
   4  -9   4       33.73       15.40     42.15 o 
   5  -9   4      170.77      152.90    104.06 o 
   6  -9   4      559.76      472.16     53.30 o 
  -6  -8   4      885.66      958.17     56.50 o 
  -5  -8   4       45.46       44.48     28.82 o 
  -4  -8   4      686.46      684.47     60.69 o 
  -3  -8   4      841.78      892.31     31.33 o 
  -2  -8   4     1139.13     1165.56     46.02 o 
  -1  -8   4     1660.94     1575.63     55.87 o 
   0  -8   4       35.21       33.11     11.13 o 
   1  -8   4     1167.00     1220.38     51.20 o 
   2  -8   4     1225.46     1166.30     57.35 o 
   3  -8   4       82.73       87.87     51.65 o 
   4  -8   4      152.70      153.52     27.78 o 
   5  -8   4        7.31       18.38     27.47 o 
   6  -8   4      234.54      256.38     39.31 o 
   7  -8   4     2942.42     2770.50    179.93 o 
  -7  -7   4     1812.85     1852.49    122.34 o 
  -6  -7   4      166.70      157.10     45.30 o 
  -5  -7   4      673.03      688.64     34.66 o 
  -4  -7   4      233.74      188.22     16.05 o 
  -3  -7   4      973.37     1018.31     70.20 o 
  -2  -7   4      530.51      583.86     27.41 o 
  -1  -7   4      102.92      109.82     37.02 o 
   0  -7   4     1705.17     1821.93     57.20 o 
   1  -7   4     3350.25     3734.20    127.56 o 
   2  -7   4     2225.11     2330.51    123.03 o 
   3  -7   4        1.17        8.30     28.98 o 
   4  -7   4       62.84       59.75     46.82 o 
   5  -7   4      458.57      478.20    108.08 o 
   6  -7   4     3904.52     3652.87    167.93 o 
   7  -7   4       64.83       76.73     43.97 o 
   8  -7   4      398.54      365.83     38.93 o 
  -7  -6   4       34.06       15.42     18.24 o 
  -6  -6   4        1.74        7.79     14.56 o 
  -5  -6   4      396.16      364.54     29.20 o 
  -4  -6   4     2011.94     2204.48     84.41 o 
  -3  -6   4     4218.12     4377.67    116.06 o 
  -2  -6   4       29.52       39.59     14.67 o 
  -1  -6   4      472.42      535.92     38.05 o 
   0  -6   4     5917.55     6023.58    237.45 o 
   1  -6   4     3257.45     3737.01    132.63 o 
   2  -6   4      956.96     1011.54     63.97 o 
   3  -6   4     1044.22     1091.32     70.66 o 
   4  -6   4       27.01       19.76     32.82 o 
   5  -6   4        0.11       17.49     22.16 o 
   6  -6   4     1409.94     1333.51     93.19 o 
   7  -6   4     4743.56     4791.13    162.89 o 
   8  -6   4        9.59        6.08     10.44 o 
   9  -6   4      187.51      193.11     28.25 o 
  -8  -5   4       71.87       73.31     45.27 o 
  -7  -5   4      311.74      342.24     29.51 o 
  -6  -5   4       90.18       82.81     36.95 o 
  -5  -5   4      214.78      230.42     47.10 o 
  -4  -5   4       14.27       17.90     18.21 o 
  -3  -5   4      220.12      254.24     39.51 o 
  -2  -5   4     4842.77     4300.01     81.48 o 
  -1  -5   4     1942.52     2131.91     46.00 o 
   0  -5   4     1561.81     1492.35    113.29 o 
   1  -5   4     5887.68     5496.58    185.56 o 
   2  -5   4     4056.69     3948.26    129.10 o 
   3  -5   4     5388.59     4840.95    161.31 o 
   4  -5   4     3988.08     3946.85    113.70 o 
   5  -5   4     3240.95     3709.37    129.99 o 
   6  -5   4     2972.43     3133.70    128.25 o 
   7  -5   4       25.16       25.30     17.57 o 
   8  -5   4       30.07       37.32     15.15 o 
   9  -5   4      140.15      107.08     54.25 o 
  -8  -4   4        2.60        6.27      9.50 o 
  -7  -4   4      535.04      600.27     39.44 o 
  -6  -4   4     5181.76     5546.24    164.00 o 
  -5  -4   4     3484.78     3608.14     92.13 o 
  -4  -4   4       90.80       95.87     22.21 o 
  -3  -4   4      363.80      363.28     21.71 o 
  -2  -4   4      544.62      521.04     15.51 o 
  -1  -4   4      811.98      837.65     26.40 o 
   0  -4   4     1458.63     1489.60    120.39 o 
   1  -4   4     5245.04     5055.05    118.95 o 
   2  -4   4     4757.18     4863.01    116.31 o 
   3  -4   4     4177.82     3895.68    115.21 o 
   4  -4   4      661.75      712.66     36.78 o 
   5  -4   4     2816.24     3032.55     66.57 o 
   6  -4   4      719.05      689.01     37.19 o 
   7  -4   4      113.17      137.44     45.93 o 
   8  -4   4      674.78      686.55     38.21 o 
   9  -4   4      251.31      233.17     26.58 o 
  10  -4   4      837.89      763.85     53.88 o 
  -9  -3   4       48.55       34.44     30.26 o 
  -8  -3   4      490.95      496.93     29.69 o 
  -7  -3   4     1294.30     1374.85     61.27 o 
  -6  -3   4     2868.14     2991.86    129.04 o 
  -5  -3   4     2138.97     2360.98     45.88 o 
  -4  -3   4     1173.96     1322.49     52.25 o 
  -3  -3   4     5286.01     5146.76     82.49 o 
  -2  -3   4       30.44       19.73      9.08 o 
  -1  -3   4      993.62     1058.35     30.30 o 
   0  -3   4      498.24      530.25     23.25 o 
   1  -3   4     1534.60     1748.96     32.97 o 
   2  -3   4        3.74       13.63      6.76 o 
   3  -3   4     9053.24     8189.19    164.60 o 
   4  -3   4     7818.93     7147.54    130.66 o 
   5  -3   4     5084.87     4547.65    108.80 o 
   6  -3   4       15.97       19.74     14.25 o 
   7  -3   4      329.51      372.28     33.20 o 
   8  -3   4     2461.36     2584.50     92.46 o 
   9  -3   4       12.39        1.81     16.20 o 
  10  -3   4      217.07      207.86     53.24 o 
  -9  -2   4      122.08      102.39     64.22 o 
  -8  -2   4      126.39      102.09     63.27 o 
  -7  -2   4     1758.10     1771.30     59.73 o 
  -6  -2   4     2757.86     2910.50     77.71 o 
  -5  -2   4     2298.36     2313.64     84.77 o 
  -4  -2   4     1514.39     1589.34     52.48 o 
  -3  -2   4      223.20      248.33     13.80 o 
  -2  -2   4     5890.52     5393.14    262.70 o 
  -1  -2   4     6414.62     6014.63     78.20 o 
   0  -2   4     3387.11     3638.71    144.50 o 
   1  -2   4    22083.47    19087.18    546.68 o 
   2  -2   4     1665.73     1715.96     32.47 o 
   3  -2   4     1307.13     1492.49     30.77 o 
   4  -2   4      877.65      882.52     32.95 o 
   5  -2   4      198.09      241.66     20.79 o 
   6  -2   4     1037.03     1162.53     57.98 o 
   7  -2   4     1286.18     1334.70     54.37 o 
   8  -2   4      339.86      336.98     23.86 o 
   9  -2   4     1153.86     1163.72     43.63 o 
  10  -2   4      602.32      589.86     35.84 o 
  -9  -1   4     1263.17     1324.69     91.53 o 
  -8  -1   4     3399.76     3238.51    137.32 o 
  -7  -1   4      932.25      918.21     34.54 o 
  -6  -1   4      395.01      409.31     37.49 o 
  -5  -1   4        0.74        6.92     19.23 o 
  -4  -1   4      101.37      119.37     13.19 o 
  -3  -1   4      201.06      250.82     13.28 o 
  -2  -1   4      106.63       97.15     10.44 o 
  -1  -1   4     2809.70     2497.48     84.26 o 
   0  -1   4    15873.79    14180.88    642.97 o 
   1  -1   4    14316.17    12979.07    159.17 o 
   2  -1   4     8018.42     6946.34     60.78 o 
   3  -1   4       32.84       54.07     10.75 o 
   4  -1   4        3.86        1.53      7.62 o 
   5  -1   4     6468.66     5898.71    120.33 o 
   6  -1   4      296.80      337.40     22.79 o 
   7  -1   4      852.14      911.95     39.12 o 
   8  -1   4      747.46      814.53     31.69 o 
   9  -1   4     1212.34     1125.97     36.52 o 
  10  -1   4     1716.16     1672.85     68.24 o 
  -9   0   4     1445.81     1350.83     75.78 o 
  -8   0   4      316.72      328.88     27.49 o 
  -7   0   4     3835.13     4299.85    223.05 o 
  -6   0   4       49.49       53.29     29.72 o 
  -5   0   4     2181.53     2344.13     67.11 o 
  -4   0   4      474.21      509.32     19.86 o 
  -3   0   4     6453.21     6136.14     89.44 o 
  -2   0   4     4222.44     4066.59     69.42 o 
  -1   0   4     6414.28     5950.96     50.31 o 
   1   0   4    10762.23     9579.70     63.14 o 
   2   0   4    20492.03    19060.72    763.53 o 
   3   0   4      720.75      763.58     19.50 o 
   4   0   4     4508.59     4143.07     75.88 o 
   5   0   4     9031.83     8509.23    120.10 o 
   6   0   4       27.41       41.75     19.85 o 
   7   0   4      779.77      783.05     33.75 o 
   8   0   4      891.00      840.29     31.04 o 
   9   0   4       38.37       27.32     18.00 o 
  10   0   4     1539.72     1545.31     89.72 o 
  -9   1   4     1554.21     1482.50    104.99 o 
  -8   1   4     2097.40     2135.92    123.01 o 
  -7   1   4     1620.17     1675.70     80.59 o 
  -6   1   4     1719.74     1748.27     60.42 o 
  -5   1   4       65.03       65.07      7.96 o 
  -4   1   4      846.66      910.32     30.44 o 
  -3   1   4     3557.45     3314.15     81.31 o 
  -2   1   4     6807.18     7112.16    107.15 o 
  -1   1   4     4675.41     4261.94     55.89 o 
   0   1   4       82.16      101.15      4.34 o 
   1   1   4       27.05       38.08      6.98 o 
   2   1   4     2350.37     2324.37     17.96 o 
   3   1   4     3224.41     3237.21     41.98 o 
   4   1   4     1130.96     1226.07     30.45 o 
   5   1   4      277.19      297.17     12.56 o 
   6   1   4     4495.13     4433.63    168.44 o 
   7   1   4      161.14      183.14     15.23 o 
   8   1   4      738.38      790.94     31.02 o 
   9   1   4     2164.41     2230.12     91.86 o 
  10   1   4      351.07      335.04     25.70 o 
  -9   2   4        4.17       12.28     16.15 o 
  -8   2   4       97.28       70.70     47.16 o 
  -7   2   4     2033.62     2058.12     72.52 o 
  -6   2   4      549.71      582.90     31.14 o 
  -5   2   4     3666.76     3743.58     61.85 o 
  -4   2   4      200.96      241.90     14.04 o 
  -3   2   4      624.64      752.78     20.92 o 
  -2   2   4    14640.21    13699.63    213.85 o 
  -1   2   4     4085.84     3904.94     75.98 o 
   0   2   4     9963.26     9570.00    121.58 o 
   1   2   4     5963.08     5759.59    115.08 o 
   2   2   4     4683.27     4200.90     44.22 o 
   3   2   4      500.36      527.66     14.59 o 
   4   2   4      555.65      611.48     17.82 o 
   5   2   4      969.83      994.26     32.79 o 
   6   2   4      332.28      411.62     16.43 o 
   7   2   4     1784.32     1815.15     73.42 o 
   8   2   4     1508.21     1546.64     77.10 o 
   9   2   4     1808.09     1931.01     74.14 o 
  10   2   4      337.95      306.95     25.89 o 
  -9   3   4      237.55      139.08     92.23 o 
  -8   3   4       29.18       29.25     17.80 o 
  -7   3   4      155.81      157.52     22.57 o 
  -6   3   4      415.06      409.19     13.25 o 
  -5   3   4      311.69      351.08     14.55 o 
  -4   3   4     1357.80     1401.37     60.42 o 
  -3   3   4     2567.99     2193.64     88.87 o 
  -2   3   4    11746.68    11140.34    551.97 o 
  -1   3   4      101.45      111.95      4.98 o 
   0   3   4     1601.55     1656.25     45.58 o 
   1   3   4      606.25      701.50     17.33 o 
   2   3   4     2733.30     2758.01     40.34 o 
   3   3   4      158.84      188.20     10.88 o 
   4   3   4       19.63       22.36      4.38 o 
   5   3   4     2605.79     2474.45    129.32 o 
   6   3   4       96.13      111.89      8.58 o 
   7   3   4       51.44       56.11     26.43 o 
   8   3   4     3383.37     3474.76    106.80 o 
   9   3   4     2883.44     2819.39    100.50 o 
  10   3   4      315.36      319.79     24.52 o 
  -9   4   4      106.40      132.60     81.91 o 
  -8   4   4        4.23      -13.10     28.02 o 
  -7   4   4      209.13      162.23     28.03 o 
  -6   4   4      381.07      359.98     23.05 o 
  -5   4   4     2801.54     2822.74    103.28 o 
  -4   4   4        4.43        4.04      3.67 o 
  -3   4   4     3570.94     3209.15     61.35 o 
  -2   4   4     3528.80     3259.29     74.63 o 
  -1   4   4    17379.73    15709.65    149.36 o 
   0   4   4      146.38      148.99      6.31 o 
   1   4   4    15950.86    15277.36    170.21 o 
   2   4   4       21.58       29.27      5.66 o 
   3   4   4     6795.43     6332.20    146.51 o 
   4   4   4      273.38      271.29     28.19 o 
   5   4   4     2511.89     2488.11     56.08 o 
   6   4   4       11.95       17.73     16.29 o 
   7   4   4        1.11       -1.16      7.48 o 
   8   4   4       90.18       84.35     12.20 o 
   9   4   4       51.00       48.73     24.83 o 
  10   4   4       59.50       69.80     49.97 o 
  -8   5   4      602.26      560.93     51.14 o 
  -7   5   4      300.19      246.64     31.11 o 
  -6   5   4       71.33       81.29     10.81 o 
  -5   5   4     2653.59     2782.68     92.26 o 
  -4   5   4    15722.37    14615.82    168.53 o 
  -3   5   4     7261.56     6953.82    144.97 o 
  -2   5   4     1956.18     1976.74     52.61 o 
  -1   5   4      286.58      291.25     15.98 o 
   0   5   4      605.91      609.87     18.12 o 
   1   5   4      876.56      940.00     20.92 o 
   2   5   4     7201.65     6668.41    159.03 o 
   3   5   4      359.43      388.56     17.20 o 
   4   5   4     1336.71     1505.39     93.10 o 
   5   5   4       41.08       50.02     15.22 o 
   6   5   4     2540.47     2569.98     87.35 o 
   7   5   4      856.43      887.99     42.07 o 
   8   5   4      138.26      175.97     17.92 o 
   9   5   4        3.86        3.20      9.85 o 
  -8   6   4      893.55      833.70     95.18 o 
  -7   6   4        1.41       -5.35     27.16 o 
  -6   6   4     1386.30     1360.85     80.60 o 
  -5   6   4      850.24      876.48     50.39 o 
  -4   6   4     2660.27     2549.55    105.37 o 
  -3   6   4     7539.07     6932.44    102.03 o 
  -2   6   4      886.28      905.29     32.42 o 
  -1   6   4     1171.69     1274.73     41.49 o 
   0   6   4      127.65      129.42     10.00 o 
   1   6   4     1914.78     2108.09     55.52 o 
   2   6   4     1158.26     1221.61     35.23 o 
   3   6   4      335.83      364.91     15.93 o 
   4   6   4     2565.61     2645.28     54.92 o 
   5   6   4     2332.80     2347.99     64.74 o 
   6   6   4     2628.58     2738.73     87.40 o 
   7   6   4       68.25       71.73     11.97 o 
   8   6   4      368.96      343.01     24.57 o 
   9   6   4     2012.13     1973.08    122.24 o 
  -7   7   4        3.48        7.72     18.08 o 
  -6   7   4      253.90      206.58     33.82 o 
  -5   7   4     3432.98     3539.51    149.92 o 
  -4   7   4     2596.54     2720.24     84.67 o 
  -3   7   4     1072.65     1138.46     30.88 o 
  -2   7   4       79.48      103.05     15.29 o 
  -1   7   4       19.03       26.99     15.82 o 
   0   7   4      498.39      548.98     33.65 o 
   1   7   4       17.94       32.40     12.00 o 
   2   7   4     4107.14     4526.36     72.30 o 
   3   7   4      253.68      236.56     12.70 o 
   4   7   4      263.64      266.40     14.03 o 
   5   7   4      248.06      224.87     19.49 o 
   6   7   4      392.48      404.67     19.51 o 
   7   7   4     1123.96     1190.38     78.20 o 
   8   7   4      114.98      135.93    101.56 o 
  -7   8   4     2013.29     2053.10    128.90 o 
  -6   8   4     2926.52     3115.24    226.72 o 
  -5   8   4        1.00        6.79     13.51 o 
  -4   8   4        0.30        8.24      8.45 o 
  -3   8   4       59.35       61.98     22.60 o 
  -2   8   4        9.62       13.15      8.40 o 
  -1   8   4      781.56      819.00     36.12 o 
   0   8   4      342.74      398.35     23.11 o 
   1   8   4      240.33      251.42     16.06 o 
   2   8   4      340.52      405.50     43.67 o 
   3   8   4    10020.74    10426.09    203.08 o 
   4   8   4      413.11      400.59     19.09 o 
   5   8   4      250.86      258.33     21.25 o 
   6   8   4      650.79      581.13     52.87 o 
   7   8   4      348.12      389.67     49.77 o 
  -6   9   4     1816.35     1798.43    118.88 o 
  -5   9   4     2379.33     2524.02    132.85 o 
  -4   9   4        2.72        3.59     15.67 o 
  -3   9   4      622.90      624.61     20.96 o 
  -2   9   4      174.46      163.44     18.74 o 
  -1   9   4       94.46       99.52     21.74 o 
   0   9   4     2526.06     2545.23     80.45 o 
   1   9   4      986.54      973.92     31.79 o 
   2   9   4     5300.66     5684.65    133.10 o 
   3   9   4       54.29       47.76     18.89 o 
   4   9   4     4488.25     4566.57    142.95 o 
   5   9   4      364.22      385.88     31.58 o 
   6   9   4      641.31      664.24     55.42 o 
   7   9   4      898.05      894.17     77.45 o 
  -5  10   4        3.98       13.19     12.59 o 
  -4  10   4       37.21       31.03     18.94 o 
  -3  10   4      975.40      884.84     57.23 o 
  -2  10   4      102.75      124.42     17.45 o 
  -1  10   4      673.62      656.50     32.58 o 
   0  10   4      100.87      101.41     21.44 o 
   1  10   4        1.60       -7.75     13.32 o 
   2  10   4      530.35      525.26     28.77 o 
   3  10   4     2063.29     2019.38     73.94 o 
   4  10   4      377.18      358.36     61.44 o 
   5  10   4      544.15      484.93     32.70 o 
  -3  11   4       22.49       12.83     20.13 o 
  -2  11   4        3.90        2.41     14.63 o 
  -1  11   4      681.14      651.89     36.15 o 
   0  11   4     2106.57     2117.13     99.41 o 
   1  11   4     1998.64     1956.09     69.90 o 
   2  11   4      750.27      765.77     38.07 o 
   3  11   4       35.18       44.09     28.58 o 
   4  11   4      107.73       88.40     57.33 o 
   0 -11   5      194.86      153.56     32.54 o 
   1 -11   5        5.64       10.35     12.61 o 
  -3 -10   5      728.24      678.11     74.11 o 
  -2 -10   5      260.73      265.40     62.75 o 
  -1 -10   5     1888.40     1750.35     64.38 o 
   0 -10   5     3854.47     3873.56    331.12 o 
   1 -10   5      868.03      852.31     46.37 o 
   2 -10   5      999.81      996.81     48.96 o 
   3 -10   5      389.08      353.79     77.04 o 
   4 -10   5      978.36      910.98     72.75 o 
   5 -10   5       58.29       62.39     52.17 o 
  -4  -9   5       25.18       19.56     16.92 o 
  -3  -9   5      408.98      397.18     38.73 o 
  -2  -9   5     1733.06     1665.91     62.74 o 
  -1  -9   5     2754.57     2759.82    112.67 o 
   0  -9   5      117.56      127.33     41.07 o 
   1  -9   5       99.84      100.28     37.34 o 
   2  -9   5      107.88      126.25     60.16 o 
   3  -9   5        2.90        7.79     22.29 o 
   4  -9   5      115.80      135.31     68.98 o 
   5  -9   5     1442.05     1308.99    125.57 o 
   6  -9   5       31.24       14.75     30.15 o 
  -6  -8   5       90.65       87.29     48.76 o 
  -5  -8   5       85.53       91.32     28.87 o 
  -4  -8   5      562.63      516.88     49.46 o 
  -3  -8   5       76.56       52.91     26.40 o 
  -2  -8   5        3.24       11.85      7.72 o 
  -1  -8   5     2412.12     2505.79     90.68 o 
   0  -8   5     1475.04     1498.63     54.55 o 
   1  -8   5       49.19       56.61     19.72 o 
   2  -8   5      229.60      265.65     33.41 o 
   3  -8   5      356.40      340.93     32.82 o 
   4  -8   5        0.30       10.74     20.27 o 
   5  -8   5      446.53      414.13     40.92 o 
   6  -8   5      210.43      215.02     35.60 o 
   7  -8   5      513.67      471.92     45.72 o 
  -6  -7   5       38.54       23.26     24.03 o 
  -5  -7   5       22.35       20.73     20.58 o 
  -4  -7   5      985.26     1120.05     49.26 o 
  -3  -7   5      266.10      236.48     28.24 o 
  -2  -7   5     1064.64     1080.85     42.58 o 
  -1  -7   5       89.09      121.79     27.42 o 
   0  -7   5      242.31      230.45     24.01 o 
   1  -7   5       61.53       69.94     97.99 o 
   2  -7   5       29.04       62.80     27.20 o 
   3  -7   5      484.06      498.40     37.80 o 
   4  -7   5       14.77       -3.09     30.22 o 
   5  -7   5      818.21      751.18     61.60 o 
   6  -7   5     1122.44     1035.49    197.60 o 
   7  -7   5     2659.68     2672.09    193.55 o 
   8  -7   5      204.47      154.96    121.25 o 
  -7  -6   5       89.70       71.71     36.32 o 
  -6  -6   5      109.97      116.75     62.92 o 
  -5  -6   5      499.08      510.22     39.70 o 
  -4  -6   5      215.40      242.04     22.01 o 
  -3  -6   5     1581.69     1543.51     49.10 o 
  -2  -6   5     4430.21     4256.03    272.89 o 
  -1  -6   5     1432.90     1445.73     45.92 o 
   0  -6   5     1864.06     1918.75    144.57 o 
   1  -6   5       20.85       57.18     38.14 o 
   2  -6   5      869.84      957.01     60.61 o 
   3  -6   5     1549.51     1514.09     90.86 o 
   4  -6   5      276.47      256.86     37.52 o 
   5  -6   5     5966.31     6389.14    349.13 o 
   6  -6   5     6476.76     6194.25    277.34 o 
   7  -6   5        1.10        2.01     15.08 o 
   8  -6   5      893.65      842.87     49.77 o 
   9  -6   5      365.61      287.23     32.79 o 
  -8  -5   5      827.28      896.61     48.40 o 
  -7  -5   5      462.69      344.25     26.23 o 
  -6  -5   5       83.42       88.42     51.17 o 
  -5  -5   5      232.56      256.78     23.41 o 
  -4  -5   5     1331.87     1381.33     58.96 o 
  -3  -5   5     6577.77     7004.21    279.99 o 
  -2  -5   5      239.92      241.59     20.32 o 
  -1  -5   5     2171.06     2329.87     56.64 o 
   0  -5   5      149.84      145.08     76.38 o 
   1  -5   5     5419.65     5441.74    153.01 o 
   2  -5   5      527.39      588.67     50.66 o 
   3  -5   5      131.19      148.75     93.57 o 
   4  -5   5      136.25      130.82     82.18 o 
   5  -5   5       80.37      104.58     45.49 o 
   6  -5   5     3553.25     3635.28    144.37 o 
   7  -5   5     4588.46     4918.63    185.87 o 
   8  -5   5      101.33       75.72     51.39 o 
   9  -5   5      259.45      223.42     74.45 o 
  -8  -4   5      449.05      438.15     28.41 o 
  -7  -4   5     2613.21     2628.86     92.22 o 
  -6  -4   5      350.57      360.80     38.23 o 
  -5  -4   5      377.56      342.08     16.78 o 
  -4  -4   5      274.64      332.40     31.21 o 
  -3  -4   5      176.86      196.33     26.73 o 
  -2  -4   5     1393.77     1363.15     46.83 o 
  -1  -4   5     1181.74     1254.98     43.99 o 
   0  -4   5    13008.94    12419.62    251.10 o 
   1  -4   5      110.10      113.02     28.61 o 
   2  -4   5      134.56      121.66     22.43 o 
   3  -4   5     2815.00     2923.71     98.78 o 
   4  -4   5     4218.48     4023.21    238.69 o 
   5  -4   5     1591.34     1655.99     60.71 o 
   6  -4   5     1655.04     1826.96     73.02 o 
   7  -4   5       62.03       76.40     30.68 o 
   8  -4   5      190.40      170.90     28.54 o 
   9  -4   5       14.98       -3.57     17.05 o 
  10  -4   5      294.26      270.65     30.08 o 
  -8  -3   5      166.81      200.62     26.25 o 
  -7  -3   5      318.87      283.37     30.01 o 
  -6  -3   5     4051.21     4297.80    134.90 o 
  -5  -3   5     2216.86     2329.73     64.12 o 
  -4  -3   5     1335.00     1487.55     28.98 o 
  -3  -3   5      441.78      450.74     25.84 o 
  -2  -3   5      720.15      672.69     28.58 o 
  -1  -3   5      433.91      445.62     21.08 o 
   0  -3   5      145.77      153.63     22.09 o 
   1  -3   5      136.62      161.17     22.74 o 
   2  -3   5     3765.91     3719.93     88.83 o 
   3  -3   5     3966.11     3830.81     76.14 o 
   4  -3   5      160.93      147.14     25.07 o 
   5  -3   5      961.68      945.86     57.55 o 
   6  -3   5     2425.31     2720.63    133.34 o 
   7  -3   5      589.65      577.91     36.82 o 
   8  -3   5       35.59       28.49     14.51 o 
   9  -3   5       90.43       74.33     35.60 o 
  10  -3   5      601.22      577.56     37.53 o 
  -9  -2   5      380.15      322.12     34.23 o 
  -8  -2   5      642.02      709.52     38.67 o 
  -7  -2   5     3724.74     3991.51    122.43 o 
  -6  -2   5      576.78      610.27     26.01 o 
  -5  -2   5     2727.92     2959.10     66.10 o 
  -4  -2   5     1021.53      980.71     38.97 o 
  -3  -2   5       94.55      131.98      6.24 o 
  -2  -2   5     7490.06     6717.01    137.49 o 
  -1  -2   5      302.30      332.35     12.28 o 
   0  -2   5      128.77      130.06     13.05 o 
   1  -2   5      295.30      316.06     14.21 o 
   2  -2   5      550.07      532.67     16.27 o 
   3  -2   5      298.64      358.23     14.48 o 
   4  -2   5     6491.77     5884.81     99.45 o 
   5  -2   5     3866.39     3832.48    103.19 o 
   6  -2   5     1314.39     1316.87     52.54 o 
   7  -2   5      167.95      182.43     20.64 o 
   8  -2   5      522.79      482.70     37.83 o 
   9  -2   5     2672.40     2556.89    113.60 o 
  10  -2   5      678.53      580.25     46.72 o 
  -9  -1   5      220.56      217.04     20.67 o 
  -8  -1   5       25.78       11.22     16.63 o 
  -7  -1   5       19.90       23.19     14.13 o 
  -6  -1   5      290.75      306.15     20.56 o 
  -5  -1   5      952.97      924.07     38.06 o 
  -4  -1   5     3266.75     3327.19     81.79 o 
  -3  -1   5    13214.46    11977.56    215.65 o 
  -2  -1   5     2319.98     2393.30    137.35 o 
  -1  -1   5     2449.63     2499.07     46.98 o 
   0  -1   5     6530.06     5596.59     44.05 o 
   1  -1   5    33751.97    30111.09   1205.09 o 
   2  -1   5     4034.15     3893.50    223.25 o 
   3  -1   5     1311.74     1534.58     46.79 o 
   4  -1   5      961.38     1011.64     35.79 o 
   5  -1   5        1.24        6.02     14.60 o 
   6  -1   5      926.11     1024.16     44.68 o 
   7  -1   5     1894.01     1957.18     69.19 o 
   8  -1   5        7.15       10.98     14.36 o 
   9  -1   5      663.58      613.88     71.91 o 
  10  -1   5      837.26      860.29     53.99 o 
  -9   0   5      818.61      757.64     38.38 o 
  -8   0   5     1236.56     1192.02     51.54 o 
  -7   0   5      801.90      766.35     40.07 o 
  -6   0   5      745.69      742.48     31.25 o 
  -5   0   5       70.21       96.73     40.60 o 
  -4   0   5     4489.78     4143.81     83.10 o 
  -3   0   5      320.07      315.14     16.47 o 
  -2   0   5     2458.83     2546.05     38.57 o 
  -1   0   5      378.15      422.13     17.43 o 
   0   0   5       69.75       87.17      5.53 o 
   1   0   5     3027.74     2853.14     32.62 o 
   2   0   5    34957.41    32680.35   1307.41 o 
   3   0   5      740.80      900.69     22.34 o 
   4   0   5       59.73       51.90      5.94 o 
   5   0   5      515.78      587.40     22.66 o 
   6   0   5      829.50      858.63     44.91 o 
   7   0   5        8.36        1.26     16.40 o 
   8   0   5      116.78      102.49     47.41 o 
   9   0   5      699.47      744.66     32.99 o 
  10   0   5     5039.90     5052.18    245.55 o 
  -9   1   5     1558.85     1617.40     95.66 o 
  -8   1   5      354.83      329.10     22.25 o 
  -7   1   5     1776.99     1692.66     61.00 o 
  -6   1   5        6.63       16.44     11.60 o 
  -5   1   5     3059.94     3152.20     63.90 o 
  -4   1   5      389.78      419.08     16.45 o 
  -3   1   5     5069.28     4493.66     69.18 o 
  -2   1   5     7699.63     6845.06     77.86 o 
  -1   1   5      383.25      405.36     12.51 o 
   0   1   5      963.09      988.17     19.79 o 
   1   1   5    10260.20     9260.37    104.55 o 
   2   1   5      195.05      205.86     12.64 o 
   3   1   5     6965.57     6538.50     77.77 o 
   4   1   5        1.52        9.52      5.65 o 
   5   1   5        4.23       18.14      6.68 o 
   6   1   5     3887.68     3865.30    100.93 o 
   7   1   5     1157.36     1179.81     44.67 o 
   8   1   5       14.56        8.77     12.39 o 
   9   1   5       73.26       67.53     20.95 o 
  10   1   5      342.79      314.74     48.84 o 
  -9   2   5      367.73      383.05     53.20 o 
  -8   2   5      999.23      981.47    129.87 o 
  -7   2   5      789.25      822.05     40.01 o 
  -6   2   5     3134.65     3216.10    229.58 o 
  -5   2   5      254.64      258.29     14.04 o 
  -4   2   5     1791.55     1992.64    144.60 o 
  -3   2   5     6197.04     5697.48     85.86 o 
  -2   2   5     3218.61     2895.91     48.40 o 
  -1   2   5      285.89      281.34      8.17 o 
   0   2   5     1210.58     1292.66     47.76 o 
   1   2   5      563.72      618.57     20.17 o 
   2   2   5     4310.07     4248.62     40.36 o 
   3   2   5      248.51      313.94      9.09 o 
   4   2   5     3021.38     2743.97     75.31 o 
   5   2   5     5210.30     5249.88    153.01 o 
   6   2   5      779.60      812.22     30.20 o 
   7   2   5       92.57      113.99     49.89 o 
   8   2   5     2956.54     3118.78     98.24 o 
   9   2   5     1807.23     1885.21     71.63 o 
  10   2   5      349.39      308.04     22.05 o 
  -9   3   5       19.03       15.74     20.17 o 
  -8   3   5     1040.37      948.57    117.41 o 
  -7   3   5      782.89      821.46     30.79 o 
  -6   3   5      769.04      819.75     32.27 o 
  -5   3   5     3502.05     3296.18    106.10 o 
  -4   3   5     3355.88     3295.20     79.60 o 
  -3   3   5     1660.41     1663.52    219.41 o 
  -2   3   5      622.62      656.72     25.23 o 
  -1   3   5    14201.10    12551.98    240.30 o 
   0   3   5      346.57      400.76      9.20 o 
   1   3   5      123.61      124.72      6.39 o 
   2   3   5        1.58        2.94      4.30 o 
   3   3   5     3638.56     3599.07    156.95 o 
   4   3   5     1562.39     1497.00     45.72 o 
   5   3   5      356.22      359.27     15.89 o 
   6   3   5       16.14       14.07      8.35 o 
   7   3   5     4044.53     4191.23    163.45 o 
   8   3   5      664.52      653.28     51.75 o 
   9   3   5      487.42      488.90     27.46 o 
  10   3   5        4.80        2.74     10.69 o 
  -8   4   5      184.36      197.18     30.08 o 
  -7   4   5     2318.86     2329.41    152.22 o 
  -6   4   5      949.81      914.76     45.86 o 
  -5   4   5     3496.01     3228.77    132.81 o 
  -4   4   5     1913.17     1808.21    126.67 o 
  -3   4   5     1154.14     1186.68     98.85 o 
  -2   4   5     3643.94     3390.93     94.00 o 
  -1   4   5      642.58      647.96     16.54 o 
   0   4   5    14201.32    13238.51    165.81 o 
   1   4   5      105.31       94.25      6.65 o 
   2   4   5     4909.06     4507.56     60.43 o 
   3   4   5     2519.81     2422.77     79.41 o 
   4   4   5      771.73      848.21     25.38 o 
   5   4   5     1519.98     1626.94     39.78 o 
   6   4   5      514.88      497.15     39.56 o 
   7   4   5      263.02      270.45     16.16 o 
   8   4   5     2100.69     2217.53     82.43 o 
   9   4   5      275.80      291.65     39.87 o 
  10   4   5       24.64       19.45     14.37 o 
  -8   5   5      452.87      457.86     51.45 o 
  -7   5   5       50.77       65.00     35.81 o 
  -6   5   5       26.01       35.40     33.06 o 
  -5   5   5     2246.00     2502.07    150.44 o 
  -4   5   5      590.79      558.66     26.29 o 
  -3   5   5      720.19      722.61     43.97 o 
  -2   5   5      159.37      185.01      7.79 o 
  -1   5   5    13213.19    12724.88    269.31 o 
   0   5   5      722.21      821.43     22.57 o 
   1   5   5     6538.74     5742.47    101.35 o 
   2   5   5    11293.99    10342.28    158.79 o 
   3   5   5     2039.36     2117.28     25.81 o 
   4   5   5      362.98      352.48     11.12 o 
   5   5   5     3269.85     3101.34     50.77 o 
   6   5   5     2409.48     2498.19    100.24 o 
   7   5   5      207.67      228.37     23.61 o 
   8   5   5        0.88        1.86      7.82 o 
   9   5   5        4.22        4.15     20.89 o 
  -8   6   5      541.19      485.02     47.02 o 
  -7   6   5      484.73      428.02     72.23 o 
  -6   6   5        4.93       13.41     28.85 o 
  -5   6   5     1727.33     1789.93     89.86 o 
  -4   6   5     6130.91     5688.89    144.38 o 
  -3   6   5       18.12       23.17      8.19 o 
  -2   6   5      182.78      174.22      7.10 o 
  -1   6   5     1014.96     1097.98     39.43 o 
   0   6   5     6162.87     5600.60    109.05 o 
   1   6   5     1228.77     1248.22     36.51 o 
   2   6   5     2030.00     2147.29     67.11 o 
   3   6   5     2653.38     2653.12    122.63 o 
   4   6   5      115.92      133.32     13.85 o 
   5   6   5      174.89      180.52     10.34 o 
   6   6   5      194.53      190.91     25.48 o 
   7   6   5      396.47      410.73     26.86 o 
   8   6   5      114.84      109.83     59.82 o 
   9   6   5      361.85      368.51     42.32 o 
  -7   7   5      223.71      181.75    126.80 o 
  -6   7   5     3149.91     3184.56    209.91 o 
  -5   7   5     2494.40     2571.46    126.29 o 
  -4   7   5      390.10      370.22     12.06 o 
  -3   7   5      968.13      979.72     25.50 o 
  -2   7   5      495.07      520.36     16.35 o 
  -1   7   5     4115.87     4275.18    182.58 o 
   0   7   5     2780.11     3075.94     58.78 o 
   1   7   5      209.48      231.77     19.20 o 
   2   7   5     2666.05     2907.10     55.68 o 
   3   7   5     4757.82     4651.50    228.72 o 
   4   7   5      218.85      214.38     20.56 o 
   5   7   5     1282.32     1325.23     34.18 o 
   6   7   5     1086.41     1034.47     38.24 o 
   7   7   5      219.36      242.43     37.87 o 
   8   7   5      484.67      464.75     42.53 o 
  -7   8   5        5.36       -4.12     31.11 o 
  -6   8   5      515.75      537.60     63.25 o 
  -5   8   5     2508.73     2514.62    112.06 o 
  -4   8   5     1316.92     1327.49     69.07 o 
  -3   8   5      316.84      318.34     18.68 o 
  -2   8   5     2176.63     2232.21     63.54 o 
  -1   8   5     3466.69     3632.28    120.12 o 
   0   8   5      231.59      239.92     19.27 o 
   1   8   5       48.27       34.19     17.66 o 
   2   8   5     3744.37     4104.77    136.74 o 
   3   8   5      619.26      628.02     40.11 o 
   4   8   5      292.33      284.97     26.66 o 
   5   8   5      138.34      145.76     14.12 o 
   6   8   5       12.38       23.17     19.28 o 
   7   8   5      173.93      155.89    124.44 o 
  -6   9   5      751.08      785.47     53.78 o 
  -5   9   5       26.99       33.87     20.78 o 
  -4   9   5      363.82      313.90     38.62 o 
  -3   9   5      498.10      521.45     45.33 o 
  -2   9   5      525.29      565.63     24.25 o 
  -1   9   5      113.86      124.92     36.25 o 
   0   9   5     1296.46     1312.68     69.89 o 
   1   9   5      419.53      408.98     22.75 o 
   2   9   5        8.36       17.70     15.28 o 
   3   9   5     8385.21     8572.33    243.85 o 
   4   9   5     1436.05     1432.90     66.85 o 
   5   9   5      324.46      340.86     31.56 o 
   6   9   5      245.19      187.26     88.29 o 
   7   9   5      344.95      329.37     51.83 o 
  -4  10   5      738.21      714.88     38.87 o 
  -3  10   5      197.56      187.74     29.51 o 
  -2  10   5      346.44      354.88     33.76 o 
  -1  10   5     2042.07     2033.45     67.18 o 
   0  10   5      572.11      593.54     22.92 o 
   1  10   5      460.66      421.36     25.01 o 
   2  10   5     1738.22     1793.92     62.30 o 
   3  10   5     1095.92     1085.71     86.38 o 
   4  10   5     1868.73     1930.68    106.88 o 
   5  10   5      400.71      363.86     41.20 o 
  -3  11   5       31.01       24.00     18.43 o 
  -2  11   5      299.90      297.16     28.26 o 
  -1  11   5      349.90      308.38     28.71 o 
   0  11   5        0.63        7.08     10.15 o 
   1  11   5      269.02      276.77     27.66 o 
   2  11   5      225.26      190.74     68.96 o 
   3  11   5       20.43       17.59     15.83 o 
   4  11   5        3.92       10.85     12.66 o 
  -2 -10   6      253.19      235.76     25.03 o 
  -1 -10   6      383.81      382.01     36.79 o 
   0 -10   6      175.17      131.47     44.81 o 
   1 -10   6     1113.71     1014.22     78.82 o 
   2 -10   6      610.50      559.35     28.16 o 
   3 -10   6      880.83      816.86     66.99 o 
   4 -10   6      944.29     1001.22    112.43 o 
  -4  -9   6     2466.34     2430.24    114.61 o 
  -3  -9   6       38.12       22.41     13.79 o 
  -2  -9   6      906.68      835.11     49.32 o 
  -1  -9   6      590.73      574.66     33.23 o 
   0  -9   6      358.56      312.06     33.72 o 
   1  -9   6        0.77        8.87     10.56 o 
   2  -9   6      459.07      453.84     49.01 o 
   3  -9   6      701.06      690.51     57.28 o 
   4  -9   6     2673.38     2681.01    193.21 o 
   5  -9   6       95.51      100.39     76.11 o 
   6  -9   6      129.97      100.12     68.15 o 
  -5  -8   6     1134.45     1276.96     65.72 o 
  -4  -8   6      101.13       71.92     37.52 o 
  -3  -8   6       13.42       14.39     23.96 o 
  -2  -8   6     2049.34     2017.69     78.92 o 
  -1  -8   6      219.03      200.20     35.92 o 
   0  -8   6       56.30       69.39     23.76 o 
   1  -8   6     1011.10      990.53     58.67 o 
   2  -8   6       93.16      137.57     87.53 o 
   3  -8   6       81.36      101.73     49.15 o 
   4  -8   6     1907.47     1942.69    110.48 o 
   5  -8   6     1623.90     1617.81    122.17 o 
   6  -8   6      842.09      802.29     82.90 o 
   7  -8   6      269.35      255.25     35.50 o 
  -6  -7   6      422.39      426.59     40.55 o 
  -5  -7   6      157.91      113.49     48.52 o 
  -4  -7   6      138.31      126.90     58.59 o 
  -3  -7   6       86.46      109.51     40.87 o 
  -2  -7   6       20.42       21.90      9.79 o 
  -1  -7   6       90.92      114.99     34.56 o 
   0  -7   6       12.95       15.13      9.99 o 
   1  -7   6       88.97       51.11     62.49 o 
   2  -7   6     4602.59     4948.79    273.26 o 
   3  -7   6      166.69      154.24     66.44 o 
   4  -7   6       23.05       17.70     15.71 o 
   5  -7   6     1105.90     1135.19     87.60 o 
   6  -7   6     3467.92     3386.88    178.63 o 
   7  -7   6       18.62       34.16     38.11 o 
   8  -7   6       30.14       13.86     28.16 o 
  -7  -6   6     2745.29     2873.97    122.01 o 
  -6  -6   6      623.67      644.92     36.88 o 
  -5  -6   6     1146.25     1137.02     66.54 o 
  -4  -6   6      196.50      183.08     25.62 o 
  -3  -6   6     1522.18     1551.69     46.08 o 
  -2  -6   6      200.75      210.49     17.59 o 
  -1  -6   6      159.71      155.93     23.01 o 
   0  -6   6       15.19        9.48     11.31 o 
   1  -6   6      240.34      251.10     32.00 o 
   2  -6   6      345.60      381.34     39.58 o 
   3  -6   6     2517.61     2590.22    118.50 o 
   4  -6   6       12.83        8.47     35.64 o 
   5  -6   6     2650.72     2875.66    139.36 o 
   6  -6   6     1623.20     1549.46     84.62 o 
   7  -6   6     1136.61     1197.40     98.78 o 
   8  -6   6        1.71        9.34      9.56 o 
   9  -6   6       91.68       69.90     34.33 o 
  -7  -5   6       51.04       70.65     32.11 o 
  -6  -5   6       93.28       99.41     44.43 o 
  -5  -5   6      205.91      214.06     78.60 o 
  -4  -5   6     3241.09     3666.30    146.13 o 
  -3  -5   6        5.45        1.73     20.49 o 
  -2  -5   6      446.61      469.51     22.26 o 
  -1  -5   6     4093.11     3905.45     75.17 o 
   0  -5   6     4075.26     4382.48    148.93 o 
   1  -5   6     1504.45     1635.72     95.97 o 
   2  -5   6      102.78      107.32     62.77 o 
   3  -5   6     1904.25     2095.32     84.44 o 
   4  -5   6       10.67       -0.62     27.82 o 
   5  -5   6     2652.90     2895.11     99.82 o 
   6  -5   6     9867.14     9711.25    157.87 o 
   7  -5   6      306.17      303.02     26.41 o 
   8  -5   6     2279.89     2166.02     94.16 o 
   9  -5   6      697.14      657.33     34.11 o 
  -8  -4   6      204.13      189.76     27.67 o 
  -7  -4   6      330.84      326.75     47.02 o 
  -6  -4   6     2154.55     2211.29    139.51 o 
  -5  -4   6      932.01      978.89     34.84 o 
  -4  -4   6      361.69      349.78     44.86 o 
  -3  -4   6     1698.65     1804.29     54.02 o 
  -2  -4   6     1473.90     1526.47     47.97 o 
  -1  -4   6     6482.74     5603.26    122.45 o 
   0  -4   6     1235.87     1362.42     83.17 o 
   1  -4   6      721.80      752.83     53.27 o 
   2  -4   6      199.80      198.56     25.55 o 
   3  -4   6        1.05       -4.42     25.14 o 
   4  -4   6     1805.09     1879.15     77.06 o 
   5  -4   6     1438.51     1523.29     81.80 o 
   6  -4   6        0.72       12.32     13.52 o 
   7  -4   6     1039.61     1029.69     44.22 o 
   8  -4   6       45.73       72.35     26.43 o 
   9  -4   6     1922.71     1919.75    115.52 o 
  10  -4   6     1648.02     1557.26    141.84 o 
  -8  -3   6        0.79       11.64     13.51 o 
  -7  -3   6     3015.62     3142.83    149.54 o 
  -6  -3   6       61.49       70.63     24.61 o 
  -5  -3   6     1145.45     1199.05     32.81 o 
  -4  -3   6      965.89     1069.85     48.32 o 
  -3  -3   6      358.71      366.72     21.94 o 
  -2  -3   6      106.46      148.31     53.13 o 
  -1  -3   6     4375.64     4101.93    118.31 o 
   0  -3   6     8978.62     8423.45    188.34 o 
   1  -3   6     3956.19     4090.63    100.63 o 
   2  -3   6        6.74        5.90     16.81 o 
   3  -3   6     1234.88     1390.20     72.61 o 
   4  -3   6     1611.82     1725.29     70.48 o 
   5  -3   6      579.78      618.42     36.08 o 
   6  -3   6      170.65      168.65     23.53 o 
   7  -3   6       13.70       12.63      8.37 o 
   8  -3   6       53.45       63.18     30.78 o 
   9  -3   6     2793.79     2790.76     97.75 o 
  10  -3   6      117.38       86.87     46.49 o 
  -8  -2   6      257.99        2.30     11.46 o 
  -7  -2   6     1200.64     1168.81     41.33 o 
  -6  -2   6       15.71       13.53     14.78 o 
  -5  -2   6      360.59      398.02     14.89 o 
  -4  -2   6     1937.61     1864.88     41.36 o 
  -3  -2   6    12124.18    10409.45    189.11 o 
  -2  -2   6    10634.37     9472.30    276.71 o 
  -1  -2   6       53.41       68.84     33.51 o 
   0  -2   6      373.49      388.95     25.60 o 
   1  -2   6        4.18       12.97      6.76 o 
   2  -2   6      833.77      825.82     27.37 o 
   3  -2   6     2839.92     2899.00     72.93 o 
   4  -2   6     2292.74     2428.73    117.56 o 
   5  -2   6     2515.40     2688.28     93.24 o 
   6  -2   6      115.57      138.65     19.37 o 
   7  -2   6     4816.18     4659.90    145.75 o 
   8  -2   6       18.86       20.69     11.98 o 
   9  -2   6      484.38      471.43     26.50 o 
  10  -2   6      586.69      626.98     58.89 o 
  -9  -1   6      554.20      489.96     30.17 o 
  -8  -1   6      113.03      129.17     23.83 o 
  -7  -1   6       27.30       32.75     17.64 o 
  -6  -1   6      215.32      202.89     19.20 o 
  -5  -1   6     1716.65     1745.92     66.42 o 
  -4  -1   6    11915.29    10807.67    133.27 o 
  -3  -1   6      642.05      579.92     25.64 o 
  -2  -1   6     4128.18     4076.26     67.37 o 
  -1  -1   6     1941.19     1912.58     58.96 o 
   0  -1   6      636.50      705.79     24.29 o 
   1  -1   6      445.32      460.08     16.60 o 
   2  -1   6       39.13       58.13     21.87 o 
   3  -1   6     2851.01     2790.73     67.19 o 
   4  -1   6      729.47      772.62     25.96 o 
   5  -1   6      285.77      276.11     16.99 o 
   6  -1   6     8355.95     7935.40    409.03 o 
   7  -1   6      704.95      814.85     37.94 o 
   8  -1   6        0.43        7.11     11.71 o 
   9  -1   6      852.58      865.98     62.49 o 
  10  -1   6     2456.68     2539.51    135.88 o 
  -9   0   6      798.04      792.07     75.35 o 
  -8   0   6      189.57      155.16     16.60 o 
  -7   0   6       49.51       43.11     25.63 o 
  -6   0   6       69.17       76.63     27.59 o 
  -5   0   6      138.48      139.22     31.44 o 
  -4   0   6        3.67       -0.02     14.88 o 
  -3   0   6    20248.83    18001.40    242.67 o 
  -2   0   6     4879.61     4196.51    148.74 o 
  -1   0   6     1749.36     1767.13     55.53 o 
   0   0   6      327.67      363.18     11.20 o 
   2   0   6     1370.52     1545.32     26.74 o 
   3   0   6        7.26        7.92      4.88 o 
   4   0   6      683.73      754.70     22.70 o 
   5   0   6     3929.24     3758.31     72.21 o 
   6   0   6       31.53       34.43     16.65 o 
   7   0   6     2674.56     2992.87     99.74 o 
   8   0   6       54.40       71.15     32.11 o 
   9   0   6      562.92      564.47     27.92 o 
  10   0   6       51.91       52.38     24.02 o 
  -9   1   6      130.57       99.60     76.45 o 
  -8   1   6     1435.25     1421.80    147.40 o 
  -7   1   6     2309.39     2337.94     77.62 o 
  -6   1   6     3521.24     3679.61    158.26 o 
  -5   1   6      691.95      664.66     20.48 o 
  -4   1   6     8175.86     7549.82    164.19 o 
  -3   1   6     1701.13     1513.93    112.33 o 
  -2   1   6     2397.92     2311.99     33.70 o 
  -1   1   6     4507.16     4283.69     45.76 o 
   0   1   6     1107.74     1236.76     24.42 o 
   1   1   6      205.28      230.65      8.02 o 
   2   1   6     1328.83     1379.16     28.14 o 
   3   1   6     1417.98     1591.33     36.89 o 
   4   1   6     3911.42     3554.91    120.66 o 
   5   1   6     4012.07     3622.79     83.52 o 
   6   1   6     2673.00     2821.72     71.51 o 
   7   1   6      611.98      668.74     27.63 o 
   8   1   6      455.48      449.96     22.19 o 
   9   1   6       25.26       10.96      8.10 o 
  10   1   6     1854.99     1817.31     85.74 o 
  -9   2   6      908.65      939.59     70.79 o 
  -8   2   6      312.59      335.51     36.80 o 
  -7   2   6     3376.23     3341.75    117.78 o 
  -6   2   6       35.18       15.53     24.08 o 
  -5   2   6     2570.22     2448.19    112.79 o 
  -4   2   6        3.77       15.00      7.63 o 
  -3   2   6      792.59      792.33     32.28 o 
  -2   2   6     2816.84     2746.64     51.04 o 
  -1   2   6     3178.59     3211.41     38.94 o 
   0   2   6     1455.12     1527.87     31.48 o 
   1   2   6     2393.42     2480.42     26.05 o 
   2   2   6       50.34       51.11      3.17 o 
   3   2   6     7401.42     6677.08    205.91 o 
   4   2   6     5874.17     5564.73    123.49 o 
   5   2   6     1139.61     1251.81     39.75 o 
   6   2   6     1304.95     1356.69     26.28 o 
   7   2   6      610.84      642.73     28.69 o 
   8   2   6      659.57      639.02     34.89 o 
   9   2   6       16.41       12.90     12.39 o 
  10   2   6     1083.16      948.80     45.73 o 
  -8   3   6        0.13       -4.46     24.22 o 
  -7   3   6     1349.38     1527.81     92.30 o 
  -6   3   6     7072.50     7050.49    476.46 o 
  -5   3   6     5446.79     5351.72    159.05 o 
  -4   3   6       43.86       67.56      7.62 o 
  -3   3   6      497.90      569.18     28.31 o 
  -2   3   6     1229.50     1213.03     41.93 o 
  -1   3   6       41.70       37.01     13.08 o 
   0   3   6     7328.89     7030.57     90.07 o 
   1   3   6      102.83      103.71      5.33 o 
   2   3   6     1513.87     1690.64     40.01 o 
   3   3   6      273.80      297.23     18.77 o 
   4   3   6     8786.53     8316.81    155.29 o 
   5   3   6     2233.10     2235.69    119.86 o 
   6   3   6      648.97      621.39     28.68 o 
   7   3   6        7.71       13.18     11.77 o 
   8   3   6     2112.29     2102.18     63.54 o 
   9   3   6      804.81      790.62     41.24 o 
  10   3   6        4.10       29.22     34.23 o 
  -8   4   6       25.87       34.09     46.82 o 
  -7   4   6     2238.31     2162.86    126.08 o 
  -6   4   6      246.86      280.60     75.29 o 
  -5   4   6       51.84       54.67      6.36 o 
  -4   4   6     2179.40     2229.98     88.32 o 
  -3   4   6     2739.70     2941.03     74.88 o 
  -2   4   6     1496.88     1637.46     86.30 o 
  -1   4   6     5667.99     5600.58    116.82 o 
   0   4   6      431.09      441.11     11.52 o 
   1   4   6    12951.32    11797.50    215.91 o 
   2   4   6    10982.25     9763.58    101.52 o 
   3   4   6     1014.80     1074.88     47.91 o 
   4   4   6     4815.60     4755.33    149.55 o 
   5   4   6        6.75       14.93      6.58 o 
   6   4   6      242.38      238.34     10.63 o 
   7   4   6     1031.49     1055.64     25.12 o 
   8   4   6      942.36     1005.26     27.52 o 
   9   4   6      293.47      253.26     34.16 o 
  10   4   6       12.42       15.81     13.48 o 
  -8   5   6     1707.49     1744.96    115.93 o 
  -7   5   6      512.01      456.59     48.81 o 
  -6   5   6      199.39      222.29     53.33 o 
  -5   5   6     1163.40     1126.45     49.60 o 
  -4   5   6     1068.78     1092.28     63.11 o 
  -3   5   6     2840.23     3169.44     68.26 o 
  -2   5   6     2433.99     2625.86     73.46 o 
  -1   5   6     1808.10     1877.09     65.50 o 
   0   5   6     7993.15     7385.70     97.35 o 
   1   5   6      307.56      317.69     11.87 o 
   2   5   6      287.11      286.82     11.94 o 
   3   5   6     2536.98     2657.00     81.22 o 
   4   5   6      659.01      704.07     19.90 o 
   5   5   6      111.55      127.84     11.46 o 
   6   5   6      239.76      237.83     10.54 o 
   7   5   6       39.48       30.64     19.54 o 
   8   5   6       15.57       17.42     19.00 o 
   9   5   6       59.43       80.60     53.99 o 
  -7   6   6      265.40      281.83     84.89 o 
  -6   6   6      553.28      606.89     56.59 o 
  -5   6   6      947.76     1008.25     69.32 o 
  -4   6   6      357.48      397.44     27.97 o 
  -3   6   6      436.26      420.55     32.04 o 
  -2   6   6      126.36      135.01      8.02 o 
  -1   6   6       54.56       77.11     15.00 o 
   0   6   6       93.96      120.80      9.12 o 
   1   6   6    10804.95    10076.85    151.26 o 
   2   6   6     4835.23     4550.83     90.45 o 
   3   6   6     2744.80     2708.68     96.87 o 
   4   6   6       11.51       20.45      6.23 o 
   5   6   6       70.23       64.91     11.21 o 
   6   6   6     1808.57     1805.16     58.38 o 
   7   6   6       41.01       47.02     36.91 o 
   8   6   6       32.22       39.17     37.11 o 
   9   6   6       72.26       65.82     70.52 o 
  -7   7   6        3.00        8.33     26.10 o 
  -6   7   6      577.73      584.08     54.36 o 
  -5   7   6        7.40       22.05     18.56 o 
  -4   7   6      488.16      503.83     37.33 o 
  -3   7   6      113.01      105.04      4.14 o 
  -2   7   6     3618.08     3516.26     90.08 o 
  -1   7   6     4755.16     4888.97    103.88 o 
   0   7   6      344.46      364.66     19.10 o 
   1   7   6     1393.46     1519.43     42.09 o 
   2   7   6      104.88       99.07     14.36 o 
   3   7   6      291.36      293.97     13.31 o 
   4   7   6      341.57      323.29      9.55 o 
   5   7   6     1740.26     1679.51     49.10 o 
   6   7   6       19.85       18.28     13.82 o 
   7   7   6        4.44       23.05     26.44 o 
   8   7   6      697.65      771.76     62.36 o 
  -6   8   6      660.64      703.95     45.87 o 
  -5   8   6      721.65      796.78     66.59 o 
  -4   8   6      530.12      552.49     49.61 o 
  -3   8   6     3110.39     3440.98    116.70 o 
  -2   8   6     2159.89     2245.41     70.00 o 
  -1   8   6     3891.82     3820.10    132.46 o 
   0   8   6     3301.52     3569.36    114.60 o 
   1   8   6      254.21      219.95     18.04 o 
   2   8   6       22.20       49.00     22.11 o 
   3   8   6     1066.43     1079.18     27.50 o 
   4   8   6       66.68       82.55     14.29 o 
   5   8   6       42.65       63.10     30.26 o 
   6   8   6        4.53        9.24     11.23 o 
   7   8   6      331.32      342.06     38.72 o 
  -5   9   6       29.95       41.30     25.17 o 
  -4   9   6      138.42      126.01     57.00 o 
  -3   9   6       91.37      105.15     49.37 o 
  -2   9   6     2906.70     3064.56    142.96 o 
  -1   9   6    10265.60     9722.23    258.74 o 
   0   9   6       67.93       98.94     17.75 o 
   1   9   6      490.14      443.89     25.71 o 
   2   9   6     1126.54     1117.81     48.80 o 
   3   9   6      386.47      391.41     34.97 o 
   4   9   6      360.52      409.05     40.75 o 
   5   9   6        2.33       10.88     15.27 o 
   6   9   6      107.00       71.08     35.30 o 
   7   9   6      419.52      376.67     46.27 o 
  -4  10   6       40.62       32.20     20.55 o 
  -3  10   6      164.69      105.11     59.12 o 
  -2  10   6      941.25     1074.65    243.95 o 
  -1  10   6       95.07      129.75     35.73 o 
   0  10   6     1194.10     1239.73     47.62 o 
   1  10   6       68.18       66.82     20.16 o 
   2  10   6       64.71       45.88     27.33 o 
   3  10   6      530.78      496.58     38.08 o 
   4  10   6      582.29      532.37     35.61 o 
   5  10   6      543.92      502.92     38.24 o 
  -2  11   6       89.01       81.15     39.12 o 
  -1  11   6       47.09       42.25     24.66 o 
   0  11   6      581.60      539.02     25.09 o 
   1  11   6       28.08       30.95     12.86 o 
   2  11   6       72.90       48.89     25.69 o 
   3  11   6       38.11       19.12     24.51 o 
  -1 -10   7       15.55        8.66     14.06 o 
   0 -10   7     1065.19     1090.71     90.97 o 
   1 -10   7       13.72       19.33     12.77 o 
   2 -10   7     1037.18      962.41     44.20 o 
   3 -10   7      449.50      400.65     59.78 o 
   4 -10   7     2030.21     2036.05    131.54 o 
  -3  -9   7      359.96      296.14     32.62 o 
  -2  -9   7        4.96        8.65     17.32 o 
  -1  -9   7       42.22       60.87     28.80 o 
   0  -9   7      173.14      150.94     20.68 o 
   1  -9   7     1772.13     1796.61    109.16 o 
   2  -9   7      305.14      340.69     44.69 o 
   3  -9   7     1999.59     1810.95    140.83 o 
   4  -9   7      549.00      545.11     55.05 o 
   5  -9   7     1928.67     1816.20    109.59 o 
   6  -9   7      595.00      560.24    107.22 o 
  -5  -8   7      292.21      240.73     37.11 o 
  -4  -8   7     1616.72     1684.39     75.64 o 
  -3  -8   7     1710.25     1765.91     91.17 o 
  -2  -8   7     1335.86     1390.00     77.79 o 
  -1  -8   7      330.19      331.69     20.30 o 
   0  -8   7      414.03      399.86     26.95 o 
   1  -8   7      211.25      244.00    119.46 o 
   2  -8   7      391.73      404.32     44.55 o 
   3  -8   7      314.77      256.80    102.14 o 
   4  -8   7     1960.99     2003.23    121.42 o 
   5  -8   7      433.20      389.60     85.16 o 
   6  -8   7       63.43       59.17     39.79 o 
   7  -8   7     1101.24     1043.34     79.57 o 
  -6  -7   7      816.54      863.92     59.50 o 
  -5  -7   7      145.20      123.23     60.95 o 
  -4  -7   7     1313.61     1280.18     59.27 o 
  -3  -7   7      121.99      146.20     57.75 o 
  -2  -7   7       63.42       48.28     17.64 o 
  -1  -7   7      748.26      747.21     24.19 o 
   0  -7   7        8.47        8.30     11.29 o 
   1  -7   7     1387.61     1583.41     90.03 o 
   2  -7   7      101.05      118.57     77.24 o 
   3  -7   7     2029.75     2105.44    155.07 o 
   4  -7   7       77.22      101.94     56.25 o 
   5  -7   7        6.49       -4.46     36.87 o 
   7  -7   7      320.00      330.57     45.07 o 
   8  -7   7      705.13      639.26     51.31 o 
  -6  -6   7      831.81      808.91     50.83 o 
  -5  -6   7      800.16      761.09     62.94 o 
  -4  -6   7       21.31       23.31     23.54 o 
  -3  -6   7      814.92      802.77     49.88 o 
  -2  -6   7      730.12      802.66     28.57 o 
  -1  -6   7     1610.06     1654.82     49.67 o 
   0  -6   7      399.63      370.12     37.28 o 
   1  -6   7      873.83      864.40     57.00 o 
   2  -6   7    12438.13    11914.74    333.63 o 
   3  -6   7      900.86      952.58     62.80 o 
   4  -6   7     1758.67     1866.58    109.48 o 
   5  -6   7      723.42      652.67     44.42 o 
   6  -6   7      998.16     1042.65     71.62 o 
   7  -6   7       70.25       65.31     45.82 o 
   8  -6   7       24.55       35.06     25.73 o 
  -7  -5   7      701.62      764.51     80.57 o 
  -6  -5   7      430.54      440.67     31.84 o 
  -5  -5   7     2467.18     2608.53    115.48 o 
  -4  -5   7     1724.82     1725.27     69.78 o 
  -3  -5   7       66.33       72.52     33.74 o 
  -2  -5   7      246.83      256.24     12.71 o 
  -1  -5   7     2359.50     2358.25     49.75 o 
   0  -5   7      328.59      330.68     40.58 o 
   1  -5   7     2017.49     2116.49     74.43 o 
   2  -5   7       34.31       31.97     34.09 o 
   3  -5   7     6703.33     6894.43    177.98 o 
   4  -5   7       34.67       38.31     42.26 o 
   5  -5   7     3976.93     4179.74    191.15 o 
   6  -5   7      673.19      714.93     34.85 o 
   7  -5   7      736.31      687.13     61.55 o 
   8  -5   7        3.40        9.57     20.63 o 
   9  -5   7      449.54      397.28     46.30 o 
  -7  -4   7       97.33       99.30     47.23 o 
  -6  -4   7      918.40      893.92     61.05 o 
  -5  -4   7      395.47      400.30     26.76 o 
  -4  -4   7     1630.30     1915.39     70.73 o 
  -3  -4   7      639.77      730.01     36.83 o 
  -2  -4   7      370.24      394.66     31.32 o 
  -1  -4   7     6752.36     6109.91    129.33 o 
   0  -4   7      834.67      825.51     59.27 o 
   1  -4   7      384.21      350.47     28.85 o 
   2  -4   7       24.96       30.01     28.81 o 
   3  -4   7      551.38      520.66     45.21 o 
   4  -4   7     3434.52     3671.38    145.55 o 
   5  -4   7       33.72       22.98     38.52 o 
   6  -4   7      604.15      578.10     39.92 o 
   7  -4   7      108.70      111.75     37.81 o 
   8  -4   7     2432.00     2341.96    108.85 o 
   9  -4   7     2916.45     3059.90    166.22 o 
  -8  -3   7        2.41       12.04     18.39 o 
  -7  -3   7       19.01       14.40     14.29 o 
  -6  -3   7      242.99      241.14     23.78 o 
  -5  -3   7      858.22      855.80     35.07 o 
  -4  -3   7     2499.11     2712.23     91.09 o 
  -3  -3   7     1449.75     1465.05     53.53 o 
  -2  -3   7     4142.18     4082.02    148.38 o 
  -1  -3   7     7925.67     6605.60    153.73 o 
   0  -3   7     1488.26     1643.74     99.88 o 
   1  -3   7      123.02      147.55     22.60 o 
   2  -3   7     1797.47     1921.22    105.95 o 
   3  -3   7      687.49      766.05     43.03 o 
   4  -3   7      115.33       93.31     40.67 o 
   5  -3   7        6.46        5.29     14.98 o 
   6  -3   7     1422.36     1446.58     71.33 o 
   7  -3   7       81.65      102.97     40.87 o 
   8  -3   7       26.02       41.01     18.87 o 
   9  -3   7     1325.89     1237.51     55.95 o 
  10  -3   7     2854.91     2913.80    114.70 o 
  -8  -2   7      924.01      914.52     49.42 o 
  -7  -2   7       24.45        4.02     15.20 o 
  -6  -2   7       55.21       53.76     24.99 o 
  -5  -2   7      173.00      166.43      5.87 o 
  -4  -2   7     1661.19     1590.92     56.44 o 
  -3  -2   7      536.79      591.91     47.11 o 
  -2  -2   7     2167.20     2384.99     69.28 o 
  -1  -2   7     1115.49     1109.31     95.23 o 
   0  -2   7     4885.49     4063.12    118.78 o 
   1  -2   7      208.30      243.15     20.99 o 
   2  -2   7     8688.21     8461.57    125.47 o 
   3  -2   7     2945.61     2809.45     53.36 o 
   4  -2   7     1376.34     1506.35     69.98 o 
   5  -2   7      137.66      104.46     46.95 o 
   6  -2   7     7390.15     7260.63    149.37 o 
   7  -2   7      323.46      357.98     23.81 o 
   8  -2   7     1136.86     1155.56     51.79 o 
   9  -2   7     2427.03     2544.90     98.71 o 
  10  -2   7        6.54       18.99     24.66 o 
  -8  -1   7       47.77       52.75     29.84 o 
  -7  -1   7      735.37      767.79     71.05 o 
  -6  -1   7     2085.43     2087.45     76.34 o 
  -5  -1   7      347.29      405.80     25.84 o 
  -4  -1   7       90.05       84.23      7.10 o 
  -3  -1   7    13662.67    12558.80     39.75 o 
  -2  -1   7    10931.85     9962.28    176.97 o 
  -1  -1   7      698.09      718.95     71.10 o 
   0  -1   7      564.08      651.93     20.74 o 
   1  -1   7     6481.71     6098.25    128.11 o 
   2  -1   7     2183.49     1988.04     44.29 o 
   3  -1   7     3991.87     3592.11     56.10 o 
   4  -1   7     4852.61     5167.75    122.70 o 
   5  -1   7       53.59       51.00     47.23 o 
   6  -1   7        2.12       13.10     20.61 o 
   7  -1   7     4357.46     4546.88    148.31 o 
   8  -1   7       35.36       37.60     29.85 o 
   9  -1   7      189.81      176.06     23.09 o 
  10  -1   7       27.18       25.03     20.08 o 
  -8   0   7       11.68       14.11     11.36 o 
  -7   0   7     2090.13     2069.32     77.29 o 
  -6   0   7      765.30      790.33     28.29 o 
  -5   0   7      550.41      555.76     66.47 o 
  -4   0   7     6174.67     6057.55    223.97 o 
  -3   0   7     4404.84     4061.87     88.07 o 
  -2   0   7     4791.54     4137.32     69.86 o 
  -1   0   7     1625.73     1602.29     69.60 o 
   0   0   7       80.56       92.35      6.02 o 
   1   0   7      120.46      133.16      6.97 o 
   2   0   7     1292.90     1344.70     29.11 o 
   3   0   7    11334.48    10187.22    116.13 o 
   4   0   7      985.57     1115.30     30.76 o 
   5   0   7      437.07      451.77     16.35 o 
   6   0   7     6413.03     6175.43    122.31 o 
   7   0   7     2415.93     2633.41     95.70 o 
   8   0   7      200.75      183.59     20.53 o 
   9   0   7        6.09        7.13     13.56 o 
  10   0   7      454.41      396.55     24.38 o 
  -8   1   7      248.28      279.91     47.57 o 
  -7   1   7     1724.82     1510.82     84.48 o 
  -6   1   7      990.78      924.87     29.54 o 
  -5   1   7       53.45       52.86     20.62 o 
  -4   1   7      918.37      899.47     35.79 o 
  -3   1   7    12781.50    11453.82    198.96 o 
  -2   1   7     2049.89     1860.68     36.12 o 
  -1   1   7     1324.93     1297.33     25.21 o 
   0   1   7     7917.56     7428.48     87.16 o 
   1   1   7     4198.05     4373.02     54.26 o 
   2   1   7     2155.45     2246.99     30.44 o 
   3   1   7     3237.64     2886.82     37.63 o 
   4   1   7     4683.17     4602.00     62.30 o 
   5   1   7     1534.88     1663.00     49.62 o 
   6   1   7        5.50       13.94      8.04 o 
   7   1   7       84.75      102.84     35.74 o 
   8   1   7      505.21      467.99     32.53 o 
   9   1   7      861.92      897.46     62.01 o 
  10   1   7     3372.51     3258.69    126.61 o 
  -8   2   7      258.10      218.79    129.00 o 
  -7   2   7      833.45      927.27     54.33 o 
  -6   2   7     3266.74     3414.63    102.82 o 
  -5   2   7     4052.35     3990.64    217.59 o 
  -4   2   7      473.93      455.56     20.18 o 
  -3   2   7      780.43      826.59     27.01 o 
  -2   2   7        1.65       18.97      4.88 o 
  -1   2   7      488.97      525.66     22.28 o 
   0   2   7      310.82      322.09      8.45 o 
   1   2   7      200.39      268.61      7.91 o 
   2   2   7     1425.01     1548.82     49.00 o 
   3   2   7      754.72      782.51     30.71 o 
   4   2   7    12130.14    11470.82    247.45 o 
   5   2   7     5679.33     5328.92     92.43 o 
   6   2   7      362.54      374.34     15.80 o 
   7   2   7      764.99      804.83     45.27 o 
   8   2   7      160.18      197.88     18.75 o 
   9   2   7     1586.46     1599.63     63.19 o 
  10   2   7        3.53        8.79     13.95 o 
  -8   3   7        0.61       17.53     27.13 o 
  -7   3   7     2979.62     3080.90    158.77 o 
  -6   3   7      492.58      463.85     28.48 o 
  -5   3   7     1740.93     1767.57     62.23 o 
  -4   3   7     3353.33     3195.72    180.53 o 
  -3   3   7     1488.82     1666.00     65.61 o 
  -2   3   7      883.36      948.56     42.75 o 
  -1   3   7     1042.83      991.06     41.92 o 
   0   3   7       11.11       17.01      4.47 o 
   1   3   7     3549.16     3304.68     34.85 o 
   2   3   7      704.64      734.47     16.67 o 
   3   3   7     7486.95     6266.70    118.11 o 
   4   3   7     5678.44     4919.84    159.59 o 
   5   3   7     2374.58     2408.45     36.29 o 
   6   3   7     2055.74     2197.48     59.54 o 
   7   3   7     2788.59     2856.39    111.16 o 
   8   3   7      185.20      206.42     16.91 o 
   9   3   7      771.74      715.64     32.05 o 
  10   3   7      279.71      226.24    135.10 o 
  -8   4   7      345.50      368.34     54.36 o 
  -7   4   7      103.74      135.58     74.74 o 
  -6   4   7     1200.89     1209.31     97.92 o 
  -5   4   7     5153.01     5441.80    296.14 o 
  -4   4   7       61.89       89.16     34.67 o 
  -3   4   7     3360.53     3570.50     97.58 o 
  -2   4   7      160.92      192.14     20.66 o 
  -1   4   7      433.16      488.29     25.00 o 
   0   4   7     1467.05     1428.01     35.81 o 
   1   4   7     3411.16     3228.38     43.36 o 
   2   4   7      632.70      749.98     19.75 o 
   3   4   7       12.70       18.16     10.07 o 
   4   4   7     4613.49     4471.41    345.37 o 
   5   4   7     5236.06     5133.45    146.20 o 
   6   4   7     4701.92     4578.74    111.16 o 
   7   4   7     1208.36     1269.23     53.04 o 
   8   4   7       96.20       92.16     10.71 o 
   9   4   7       14.14       14.68     19.48 o 
  10   4   7     1092.71     1032.23     75.01 o 
  -8   5   7      228.22      174.65    139.22 o 
  -7   5   7        0.51       11.97     20.79 o 
  -6   5   7     3133.51     3517.08    167.28 o 
  -5   5   7      369.26      323.40     29.26 o 
  -4   5   7     2622.82     2775.36    102.32 o 
  -3   5   7     1138.98     1186.98     58.33 o 
  -2   5   7     1318.29     1304.37     58.18 o 
  -1   5   7      606.94      626.08     24.85 o 
   0   5   7        0.52        4.65      4.76 o 
   1   5   7     9705.08     9115.76    190.60 o 
   2   5   7     3762.39     3595.15    102.00 o 
   3   5   7     2835.74     3009.91     75.79 o 
   4   5   7     1110.30     1286.49    151.19 o 
   5   5   7     1330.59     1388.36     56.93 o 
   6   5   7        6.47        8.48      2.51 o 
   7   5   7      215.96      217.71     12.64 o 
   8   5   7      468.63      467.80     37.35 o 
   9   5   7        8.43        3.19     19.96 o 
  -7   6   7      269.58      240.74     33.85 o 
  -6   6   7      773.83      780.30     93.36 o 
  -5   6   7       25.88       64.63     22.75 o 
  -4   6   7      266.35      265.46     22.22 o 
  -3   6   7     1264.52     1268.42     64.77 o 
  -2   6   7     1083.34     1089.29     56.81 o 
  -1   6   7     1203.18     1255.77     42.65 o 
   0   6   7     3563.34     3534.80     69.36 o 
   1   6   7     2206.88     2193.27     38.14 o 
   2   6   7      380.13      396.52     15.67 o 
   3   6   7     1125.36     1177.24     29.66 o 
   4   6   7      513.33      514.43     32.39 o 
   5   6   7      556.16      558.27      5.69 o 
   6   6   7      832.15      962.26     49.63 o 
   7   6   7     2099.30     2173.46    150.44 o 
   8   6   7      979.45      987.33     82.45 o 
   9   6   7       49.97       45.45     18.11 o 
  -7   7   7     1043.40     1100.35     70.66 o 
  -6   7   7        6.27        4.69     17.34 o 
  -5   7   7      211.28      211.24     31.80 o 
  -4   7   7     1524.46     1515.16     66.32 o 
  -3   7   7      885.04      859.95     46.29 o 
  -2   7   7       16.59       12.00      4.33 o 
  -1   7   7      129.49      131.17     14.87 o 
   0   7   7     1356.71     1373.77     43.50 o 
   1   7   7     2222.24     2359.10     44.58 o 
   2   7   7     3239.64     3434.53    120.91 o 
   3   7   7     1182.68     1134.80     33.28 o 
   4   7   7     1866.53     1942.15     52.14 o 
   5   7   7        0.95       -2.56     18.53 o 
   6   7   7      239.72      206.93     25.35 o 
   7   7   7     1260.52     1241.48     77.41 o 
   8   7   7      383.38      331.50     35.67 o 
  -6   8   7     1749.25     1786.51     90.81 o 
  -5   8   7     2314.21     2450.35    133.89 o 
  -4   8   7      282.18      251.80     39.84 o 
  -3   8   7     1296.46     1303.27     52.89 o 
  -2   8   7      609.40      622.11     46.43 o 
  -1   8   7     4483.56     4637.48    141.01 o 
   0   8   7       68.73       79.48     20.27 o 
   1   8   7       16.74       17.62      9.70 o 
   2   8   7        8.24        8.15      8.17 o 
   3   8   7      444.99      485.79     19.04 o 
   4   8   7       13.21       14.27     15.49 o 
   5   8   7      524.37      575.78     40.19 o 
   6   8   7       22.69       31.48     20.05 o 
   7   8   7        3.37        5.08     30.66 o 
  -5   9   7        8.39       19.70     24.41 o 
  -4   9   7      222.01      241.65     38.92 o 
  -3   9   7      259.38      324.47     39.62 o 
  -2   9   7     7996.75     8672.22    194.83 o 
  -1   9   7       14.15       20.32     12.14 o 
   0   9   7     2584.21     2632.09     77.11 o 
   1   9   7      307.37      266.73     24.28 o 
   2   9   7       22.64       24.90     14.82 o 
   3   9   7      489.89      440.17     26.26 o 
   4   9   7      875.23      854.49     42.07 o 
   5   9   7       47.99       48.56     30.95 o 
   6   9   7      104.74      103.53     54.41 o 
  -4  10   7      782.75      711.64     44.05 o 
  -3  10   7       10.90       30.57     15.41 o 
  -2  10   7      343.90      328.42     37.93 o 
  -1  10   7     2052.44     2066.56     81.84 o 
   0  10   7      115.13      127.00     18.71 o 
   1  10   7      270.69      277.76     20.42 o 
   2  10   7        0.14        7.23     10.58 o 
   3  10   7        4.71        8.51     12.84 o 
   4  10   7      235.52      219.50     34.28 o 
   5  10   7      220.34      187.66     32.74 o 
  -2  11   7       14.24        7.79     23.30 o 
  -1  11   7       47.30       34.89     30.94 o 
   0  11   7      117.49      125.87     38.11 o 
   1  11   7        5.54        6.41     11.03 o 
   2  11   7      404.55      392.11     30.43 o 
   3  11   7      376.97      359.28     41.13 o 
   0 -10   8      152.17      135.65     82.71 o 
   1 -10   8     3752.86     3998.87    148.85 o 
   2 -10   8      640.11      551.59     48.71 o 
   3 -10   8      115.84      119.53     72.13 o 
  -3  -9   8      559.87      542.35     45.36 o 
  -2  -9   8      347.94      318.22     41.36 o 
  -1  -9   8      568.30      540.36     55.10 o 
   0  -9   8     3437.20     3490.87    173.16 o 
   1  -9   8     1355.27     1134.92    109.00 o 
   2  -9   8     1386.20     1237.71    106.02 o 
   3  -9   8       32.38       28.95     35.98 o 
   4  -9   8      458.93      441.74     51.62 o 
   5  -9   8      318.27      299.88     41.02 o 
  -4  -8   8      209.95      194.86     42.89 o 
  -3  -8   8     1153.68     1162.65     77.22 o 
  -2  -8   8       56.30       42.72     31.38 o 
  -1  -8   8       95.29       74.43     50.45 o 
   0  -8   8       58.41       39.51     20.71 o 
   1  -8   8     1628.19     1547.84     91.06 o 
   2  -8   8       49.09       36.67     43.42 o 
   3  -8   8        2.73       15.13     19.52 o 
   4  -8   8      376.97      332.87     47.88 o 
   5  -8   8       48.69       51.38     45.65 o 
   6  -8   8      588.06      530.67     46.20 o 
   7  -8   8      382.31      352.28     41.64 o 
  -5  -7   8      336.12      321.79     39.56 o 
  -4  -7   8      232.39      182.22     88.10 o 
  -3  -7   8     1378.57     1417.07     74.53 o 
  -2  -7   8     6461.37     6565.43    224.59 o 
  -1  -7   8     2264.08     2123.90     61.28 o 
   0  -7   8      129.94      129.02     43.31 o 
   1  -7   8      324.15      322.86     93.09 o 
   2  -7   8     1848.17     1873.85     98.88 o 
   3  -7   8      108.06      121.45     78.82 o 
   4  -7   8       11.67       14.65     41.19 o 
   5  -7   8      595.74      604.93     59.92 o 
   6  -7   8       22.92       20.06     41.47 o 
   7  -7   8      472.09      449.66     87.98 o 
   8  -7   8      143.35      118.16     85.92 o 
  -6  -6   8      638.79      655.24     39.13 o 
  -5  -6   8      259.87      281.44     28.11 o 
  -4  -6   8     2122.00     2346.70     94.46 o 
  -3  -6   8     6861.71     7018.45    193.64 o 
  -2  -6   8      983.37     1005.64     41.57 o 
  -1  -6   8      527.46      525.58     19.98 o 
   0  -6   8      653.16      634.74    104.47 o 
   1  -6   8     1519.75     1533.37     90.69 o 
   2  -6   8     2210.76     2222.68    128.79 o 
   3  -6   8     4275.11     4592.90    254.98 o 
   4  -6   8      290.73      282.25     32.79 o 
   5  -6   8      638.77      699.60     56.18 o 
   6  -6   8      483.00      450.17     37.49 o 
   7  -6   8     1357.22     1355.63     97.75 o 
   8  -6   8      601.43      552.28     56.23 o 
  -6  -5   8      666.49      611.40     39.72 o 
  -5  -5   8     1054.63     1047.50     57.61 o 
  -4  -5   8     1433.78     1401.72     55.85 o 
  -3  -5   8      132.29      152.68     65.38 o 
  -2  -5   8     4591.69     5087.88    161.97 o 
  -1  -5   8     6200.92     5758.89    303.80 o 
   0  -5   8        2.36       -0.99     27.10 o 
   1  -5   8      674.75      885.70     48.53 o 
   2  -5   8     5183.62     4889.35    196.16 o 
   3  -5   8      251.47      288.08     41.71 o 
   4  -5   8     6651.36     6320.58    276.52 o 
   5  -5   8     1448.89     1474.20     78.58 o 
   6  -5   8      143.36      159.69     66.32 o 
   7  -5   8        1.76       18.38     16.07 o 
   8  -5   8      102.84       94.09     43.51 o 
   9  -5   8      105.14       90.50     44.88 o 
  -7  -4   8      514.28      499.69     48.84 o 
  -6  -4   8        0.98       -3.11     23.47 o 
  -5  -4   8     4904.27     5339.10    229.85 o 
  -4  -4   8     2028.18     2177.26     77.22 o 
  -3  -4   8      693.45      735.56     51.86 o 
  -2  -4   8     2179.18     2357.64     66.42 o 
  -1  -4   8      811.68      751.25     29.82 o 
   0  -4   8      209.59      239.54     52.85 o 
   1  -4   8      278.45      241.64     33.89 o 
   2  -4   8       65.20       57.62     43.01 o 
   3  -4   8     1605.48     1714.81     70.04 o 
   4  -4   8       66.98       74.81     39.51 o 
   5  -4   8     7981.69     7909.06    478.81 o 
   6  -4   8     2786.36     3013.26    127.02 o 
   7  -4   8      738.16      730.69     74.33 o 
   8  -4   8      857.64      817.68     54.98 o 
   9  -4   8       29.25       22.30     18.76 o 
  -7  -3   8      135.80      144.35     58.41 o 
  -6  -3   8     1634.43     1778.66     71.65 o 
  -5  -3   8      272.32      280.00     39.39 o 
  -4  -3   8      424.27      423.45     37.12 o 
  -3  -3   8     1433.24     1602.57     66.95 o 
  -2  -3   8      398.60      364.37     22.37 o 
  -1  -3   8       90.19       85.05      4.69 o 
   0  -3   8     1869.89     1914.60    109.76 o 
   1  -3   8       50.49       41.71     46.37 o 
   2  -3   8     4211.27     3828.66    113.60 o 
   3  -3   8     1878.52     2109.31     91.11 o 
   4  -3   8     1588.97     1525.13     66.64 o 
   5  -3   8     5811.00     5816.03    237.98 o 
   6  -3   8      483.97      522.44     32.05 o 
   7  -3   8     1168.81     1123.54     38.20 o 
   8  -3   8      672.27      673.22     31.09 o 
   9  -3   8     1834.05     1842.33     97.44 o 
  10  -3   8        9.98       12.79     12.44 o 
  -8  -2   8      144.19      125.38     21.94 o 
  -7  -2   8      296.23      278.29     26.91 o 
  -6  -2   8     1517.84     1515.43    104.44 o 
  -5  -2   8     4356.42     4650.23    300.36 o 
  -4  -2   8     1351.45     1382.09     49.31 o 
  -3  -2   8     1257.85     1355.74     45.57 o 
  -2  -2   8     2026.46     2222.33     89.49 o 
   0  -2   8     1888.62     1954.42     86.66 o 
   1  -2   8    12208.95    10724.56    219.31 o 
   2  -2   8     3847.95     3412.06    105.71 o 
   3  -2   8      693.99      699.19     34.50 o 
   4  -2   8     1382.89     1586.18     67.76 o 
   5  -2   8       44.02       51.26     25.88 o 
   6  -2   8      825.02      874.76     36.56 o 
   7  -2   8       39.26       51.82     23.09 o 
   8  -2   8      188.11      159.29     61.26 o 
   9  -2   8       47.75       30.36     16.07 o 
  10  -2   8      487.95      430.88     62.85 o 
  -8  -1   8     1153.95     1143.15     59.72 o 
  -7  -1   8      904.57      913.32     70.40 o 
  -6  -1   8     1681.28     1592.93     57.01 o 
  -5  -1   8      334.43      364.12     14.85 o 
  -4  -1   8     1226.66     1225.45     35.07 o 
  -3  -1   8      165.11      137.61     20.69 o 
  -2  -1   8        9.00       17.42     14.51 o 
  -1  -1   8      187.98      227.50     23.48 o 
   0  -1   8     6453.44     5792.75     90.53 o 
   1  -1   8      239.96      206.43     11.98 o 
   2  -1   8     7198.95     6560.06    156.85 o 
   3  -1   8    31791.99    28273.61    441.28 o 
   4  -1   8     1351.35     1472.10     64.25 o 
   5  -1   8     1864.98     2015.18     77.24 o 
   6  -1   8     3465.11     3672.02     79.37 o 
   7  -1   8      902.86      930.30     47.69 o 
   8  -1   8       19.65       10.72     12.98 o 
   9  -1   8       29.63       34.74     15.07 o 
  10  -1   8      268.37      250.21     31.11 o 
  -8   0   8      432.82      396.60     38.55 o 
  -7   0   8      207.84      168.76     23.20 o 
  -6   0   8     1861.63     1887.22     60.47 o 
  -5   0   8       23.31       20.90     10.46 o 
  -4   0   8      308.58      301.65     18.25 o 
  -3   0   8     2201.55     2117.11     62.96 o 
  -2   0   8       77.38       82.36      7.85 o 
  -1   0   8     2175.47     1874.62     29.76 o 
   0   0   8       46.60       66.07      6.33 o 
   1   0   8    11121.73    10137.61     90.44 o 
   2   0   8     9233.27     8332.15    116.07 o 
   3   0   8       92.01      126.13     10.97 o 
   4   0   8     1314.06     1402.03     46.57 o 
   5   0   8     3375.03     3316.26     66.16 o 
   6   0   8     1885.75     1935.71     64.92 o 
   7   0   8       34.43       34.39     19.03 o 
   8   0   8       91.96      104.69     34.48 o 
   9   0   8       84.37       74.43     38.46 o 
  10   0   8     1532.29     1597.31     62.87 o 
  -8   1   8       15.65       -0.82     26.10 o 
  -7   1   8     1463.73     1452.98     55.02 o 
  -6   1   8        2.95       -1.08     10.99 o 
  -5   1   8      790.07      838.30     26.73 o 
  -4   1   8     3510.84     3483.19    160.09 o 
  -3   1   8       87.14      102.15      8.54 o 
  -2   1   8     1693.27     1645.33     44.06 o 
  -1   1   8      204.97      189.63      9.94 o 
   0   1   8      560.77      589.91     17.92 o 
   1   1   8      353.33      360.59      9.96 o 
   2   1   8     7364.79     6420.40    110.11 o 
   3   1   8     7520.31     6970.89     90.06 o 
   4   1   8     1553.34     1637.54     50.69 o 
   5   1   8       49.82       53.42     10.01 o 
   6   1   8       90.56       88.46      8.09 o 
   7   1   8     2081.16     2169.53     60.99 o 
   8   1   8        9.78       14.51      8.32 o 
   9   1   8     2732.10     2817.42    106.17 o 
  10   1   8       35.63       29.43     17.93 o 
  -8   2   8       43.34       23.39     31.21 o 
  -7   2   8      281.04      293.32     38.72 o 
  -6   2   8      759.89      739.38     39.14 o 
  -5   2   8       81.69       89.42     11.43 o 
  -4   2   8      288.09      311.50     16.13 o 
  -3   2   8     2029.05     2030.90     69.11 o 
  -2   2   8       20.37       23.71      7.92 o 
  -1   2   8     7970.44     7390.38     75.39 o 
   0   2   8    24311.56    21607.27    256.03 o 
   1   2   8     1546.29     1665.51     28.80 o 
   2   2   8     1810.27     1974.18     53.81 o 
   3   2   8     1924.84     1785.98     79.33 o 
   4   2   8      700.46      696.05     24.58 o 
   5   2   8     1147.06     1133.84     34.94 o 
   6   2   8      369.10      382.75     14.83 o 
   7   2   8      239.21      248.05     15.59 o 
   8   2   8      964.02      971.53     43.31 o 
   9   2   8      321.31      304.75     32.85 o 
  10   2   8     2845.97     2671.31    134.28 o 
  -8   3   8       20.33       14.37     20.79 o 
  -7   3   8       15.67       17.29     22.29 o 
  -6   3   8      620.54      666.57     94.46 o 
  -5   3   8     1057.56     1145.63     31.87 o 
  -4   3   8      646.78      674.42     14.48 o 
  -3   3   8     1624.18     1775.31    125.67 o 
  -2   3   8     2401.15     2565.51     64.54 o 
  -1   3   8     1518.58     1448.50     46.07 o 
   0   3   8      146.71      161.80      7.01 o 
   1   3   8      719.35      724.48     25.24 o 
   2   3   8      380.78      421.44     11.01 o 
   3   3   8     1807.45     1891.95    107.94 o 
   4   3   8     6292.72     5846.26    185.73 o 
   5   3   8      608.43      653.35     18.53 o 
   6   3   8     2749.80     2748.46     46.00 o 
   7   3   8     3290.39     3312.22    134.91 o 
   8   3   8      329.22      297.44     14.43 o 
   9   3   8     2778.56     2892.67    145.84 o 
  10   3   8      313.67      286.40     33.37 o 
  -8   4   8       91.38       87.94     64.79 o 
  -7   4   8       17.60       20.48     22.71 o 
  -6   4   8     2545.88     2598.63    124.71 o 
  -5   4   8      423.57      431.11     26.31 o 
  -4   4   8     2920.24     3050.68    102.74 o 
  -3   4   8      701.11      723.20     41.24 o 
  -2   4   8     2404.02     2521.73    101.52 o 
  -1   4   8     2326.14     2433.13     42.61 o 
   0   4   8     6501.73     6158.74     74.88 o 
   1   4   8     1770.53     1734.01     70.59 o 
   2   4   8       26.59       31.63      4.42 o 
   3   4   8     4171.59     3904.82    120.23 o 
   4   4   8     9120.81     8497.05    325.00 o 
   5   4   8     3024.60     3035.83    150.85 o 
   6   4   8     4495.25     4372.83    115.82 o 
   7   4   8       81.80       76.13     20.23 o 
   8   4   8     1595.32     1507.82     89.93 o 
   9   4   8      468.96      451.75     43.90 o 
  10   4   8       97.67       76.66     58.93 o 
  -7   5   8     1403.78     1443.86     84.20 o 
  -6   5   8      748.09      764.52     79.92 o 
  -5   5   8       16.31       19.37     11.39 o 
  -4   5   8      512.37      470.44     28.22 o 
  -3   5   8     3018.63     3137.83    108.59 o 
  -2   5   8       78.90       91.48     25.21 o 
  -1   5   8     1089.50     1218.72     33.89 o 
   0   5   8     4089.99     3762.52     81.95 o 
   1   5   8      369.45      383.82     11.54 o 
   2   5   8     1389.52     1379.67     37.72 o 
   3   5   8      205.01      209.95     24.97 o 
   4   5   8     1888.71     1977.78     72.15 o 
   5   5   8     1698.64     1695.73     90.29 o 
   6   5   8     1068.38     1104.01     75.66 o 
   7   5   8     5308.22     5377.39    246.58 o 
   8   5   8     2556.48     2510.72    195.33 o 
   9   5   8       26.14       23.01     28.57 o 
  -7   6   8       32.11       23.08     35.60 o 
  -6   6   8      111.75      113.29     37.39 o 
  -5   6   8       13.16       24.57     17.48 o 
  -4   6   8       83.11       91.07     37.13 o 
  -3   6   8      326.55      345.55     22.70 o 
  -2   6   8     1356.00     1382.32     53.67 o 
  -1   6   8      177.61      178.21      8.89 o 
   0   6   8      778.51      759.47     23.70 o 
   1   6   8      807.41      828.82     24.57 o 
   2   6   8     1771.09     1742.62     41.21 o 
   3   6   8        2.89        6.38      8.37 o 
   4   6   8     2165.93     2257.99     80.79 o 
   5   6   8      203.18      220.60     58.40 o 
   6   6   8     2360.23     2285.61     97.75 o 
   7   6   8     1458.28     1373.67    102.90 o 
   8   6   8      272.51      258.92     33.82 o 
   9   6   8       16.82       -2.64     25.35 o 
  -6   7   8      306.53      309.24     34.60 o 
  -5   7   8     1420.31     1529.45     84.00 o 
  -4   7   8      254.16      287.45     30.92 o 
  -3   7   8      432.59      438.46     42.62 o 
  -2   7   8      336.30      355.36     23.84 o 
  -1   7   8      224.86      212.47     16.81 o 
   0   7   8     4237.62     4152.46    128.20 o 
   1   7   8      351.56      353.78     12.02 o 
   2   7   8       43.86       34.39     11.66 o 
   3   7   8     2612.41     2588.22     71.52 o 
   4   7   8       41.09       74.73     38.88 o 
   5   7   8      645.91      640.53     47.86 o 
   6   7   8        2.14       11.73     13.22 o 
   7   7   8      702.52      716.64     61.50 o 
   8   7   8     1953.34     2038.97    115.31 o 
  -6   8   8     1786.39     1758.62     86.33 o 
  -5   8   8       13.15       11.69     14.81 o 
  -4   8   8      529.57      509.10     49.03 o 
  -3   8   8       50.40       39.22     17.41 o 
  -2   8   8      555.35      616.94     57.31 o 
  -1   8   8      173.33      173.73     13.72 o 
   0   8   8        6.54        4.74      7.71 o 
   1   8   8      399.74      378.36     16.06 o 
   2   8   8      503.07      481.88     18.26 o 
   3   8   8     1602.73     1693.55     68.03 o 
   4   8   8     6432.78     6599.33    218.06 o 
   5   8   8      198.59      229.19     81.41 o 
   6   8   8       80.34       78.83     32.28 o 
   7   8   8     1664.87     1655.44     98.20 o 
  -5   9   8     3361.62     3416.44    138.61 o 
  -4   9   8      525.59      538.89     51.96 o 
  -3   9   8     1133.21     1258.12    157.91 o 
  -2   9   8       14.96       12.18     14.48 o 
  -1   9   8     1526.24     1557.17    105.62 o 
   0   9   8      101.71       89.09     26.87 o 
   1   9   8      687.32      647.90     28.01 o 
   2   9   8      395.03      394.32     22.98 o 
   3   9   8     2197.85     2169.63     88.25 o 
   4   9   8       51.37       35.51     21.68 o 
   5   9   8     1870.80     1775.19    102.95 o 
   6   9   8        4.61       12.76     15.41 o 
  -3  10   8        6.06        9.28     11.78 o 
  -2  10   8     1309.81     1221.30     64.92 o 
  -1  10   8        4.68       10.93     13.88 o 
   0  10   8       52.02       48.83     37.20 o 
   1  10   8        1.66        2.46      9.55 o 
   2  10   8      108.88       99.39     34.04 o 
   3  10   8      197.62      151.81     47.50 o 
   4  10   8      743.71      770.97     46.90 o 
   5  10   8      375.31      379.75     38.69 o 
  -1  11   8        2.42        5.21     10.88 o 
   0  11   8      328.99      261.60    178.32 o 
   1  11   8      791.40      671.37    112.36 o 
   2  11   8      460.38      476.68     29.01 o 
   3  11   8      118.73       99.76     20.45 o 
  -2  -9   9      385.31      362.25     32.50 o 
  -1  -9   9      393.52      361.83     35.05 o 
   0  -9   9       79.62       52.83     44.49 o 
   1  -9   9      731.06      631.02     62.41 o 
   2  -9   9      215.62      175.44    141.28 o 
   3  -9   9     1212.96     1088.68     85.37 o 
   4  -9   9      376.21      307.52     43.29 o 
   5  -9   9      788.11      658.61     57.07 o 
  -3  -8   9     1205.04     1209.59     80.83 o 
  -2  -8   9     2594.58     2554.57    222.99 o 
  -1  -8   9     1394.44     1312.70     47.05 o 
   0  -8   9     1462.75     1421.69     69.09 o 
   1  -8   9      587.42      510.33     57.18 o 
   2  -8   9      132.52      120.56     72.82 o 
   3  -8   9      188.46      180.28    124.99 o 
   4  -8   9        4.01       12.24     27.82 o 
   5  -8   9      682.50      626.37     90.82 o 
   6  -8   9       35.22       19.07     18.76 o 
  -5  -7   9        3.07       16.70     23.91 o 
  -4  -7   9      197.53      151.75     73.79 o 
  -3  -7   9     2874.49     2810.14    118.97 o 
  -2  -7   9     1657.03     1556.87     86.55 o 
  -1  -7   9      836.07      803.79     42.51 o 
   0  -7   9      612.84      563.69     50.88 o 
   1  -7   9      109.61      103.10     59.44 o 
   2  -7   9       44.09       39.82     40.78 o 
   3  -7   9      422.44      438.99     63.38 o 
   4  -7   9     1429.02     1391.30     95.49 o 
   5  -7   9      820.82      832.88    106.74 o 
   6  -7   9        0.24        4.87     34.44 o 
   7  -7   9      579.33      536.30     91.27 o 
  -5  -6   9      162.44      107.47     65.69 o 
  -4  -6   9      728.08      699.03     44.20 o 
  -3  -6   9      144.99      123.75     47.58 o 
  -2  -6   9     7114.79     6814.99    209.37 o 
  -1  -6   9     7060.42     6522.65    159.15 o 
   0  -6   9       32.94       55.22     41.54 o 
   1  -6   9     2350.42     2539.25    160.55 o 
   2  -6   9       58.42       12.72     29.50 o 
   3  -6   9      934.24      961.98     71.31 o 
   4  -6   9     1779.33     1921.02    149.58 o 
   5  -6   9      476.77      449.38     43.94 o 
   6  -6   9      206.02      168.96     95.83 o 
   7  -6   9      730.51      696.20     65.72 o 
   8  -6   9      756.94      692.07     52.63 o 
  -6  -5   9      190.38      213.36     44.28 o 
  -5  -5   9      911.53      890.35     47.13 o 
  -4  -5   9      889.23      925.77     41.67 o 
  -3  -5   9     1988.67     2077.99    140.63 o 
  -2  -5   9     6534.28     6483.11    256.69 o 
  -1  -5   9      790.61      773.81     58.63 o 
   0  -5   9     5594.04     5603.35    248.77 o 
   1  -5   9     2006.31     1934.60    108.25 o 
   2  -5   9     1326.73     1498.32     87.02 o 
   3  -5   9       26.66       23.22     31.59 o 
   4  -5   9      218.21      279.02     96.76 o 
   5  -5   9      317.15      318.05     33.03 o 
   6  -5   9      706.07      740.02     44.97 o 
   7  -5   9     1852.25     1880.96     78.14 o 
   8  -5   9      136.56      132.46     58.20 o 
   9  -5   9      146.59      116.78     56.74 o 
  -7  -4   9      394.32      396.82     33.48 o 
  -6  -4   9     2721.12     2863.57    147.95 o 
  -5  -4   9      160.58      141.66     62.41 o 
  -4  -4   9     1486.71     1590.85     84.31 o 
  -3  -4   9       10.94       -5.43     19.90 o 
  -2  -4   9      532.88      444.77     66.92 o 
  -1  -4   9     1637.27     1566.01     40.28 o 
   0  -4   9      317.25      346.69     30.63 o 
   1  -4   9     7131.25     6571.58    189.06 o 
   2  -4   9     1292.41     1368.05     54.33 o 
   3  -4   9     1430.65     1502.33     86.19 o 
   4  -4   9     6464.64     7382.16    214.09 o 
   5  -4   9     4200.48     4489.24    182.59 o 
   6  -4   9      845.44      826.17     38.55 o 
   7  -4   9      804.83      753.52     35.95 o 
   8  -4   9      352.60      361.62     30.80 o 
   9  -4   9      128.13      106.69     39.73 o 
  -7  -3   9      480.28      579.49     41.10 o 
  -6  -3   9      198.52      193.50     90.78 o 
  -5  -3   9     5105.39     5827.10    174.25 o 
  -4  -3   9     4460.95     4847.08    165.03 o 
  -3  -3   9      154.22      142.42     65.54 o 
  -2  -3   9       30.18       24.36     15.49 o 
  -1  -3   9      563.35      609.87     23.13 o 
   0  -3   9       67.15       70.45     50.35 o 
   1  -3   9        3.62        4.39     18.56 o 
   2  -3   9     2101.99     2370.44     66.40 o 
   3  -3   9       23.77       45.10     30.63 o 
   4  -3   9     1097.72     1117.90     47.22 o 
   5  -3   9      821.90      866.11     76.76 o 
   6  -3   9     5610.19     5514.08    224.33 o 
   7  -3   9       53.76       52.05     22.05 o 
   8  -3   9      843.80      849.25     77.40 o 
   9  -3   9      219.04      173.30     57.50 o 
  -7  -2   9      185.87      198.58     26.11 o 
  -6  -2   9     2453.68     2487.88    112.17 o 
  -5  -2   9      350.72      346.69     27.18 o 
  -4  -2   9      125.06      154.03     23.75 o 
  -3  -2   9     2269.45     2438.48     67.32 o 
  -2  -2   9     2462.81     2632.59     64.37 o 
  -1  -2   9       13.15       28.70      6.56 o 
   0  -2   9      856.63      876.42     39.69 o 
   1  -2   9      917.67     1019.78     64.48 o 
   2  -2   9    10854.50     9053.62    244.52 o 
   3  -2   9     9370.40     8560.98    180.95 o 
   4  -2   9      345.84      319.58     19.90 o 
   5  -2   9     3565.38     3933.58     84.46 o 
   6  -2   9       33.88       23.59     32.52 o 
   7  -2   9      632.46      639.14     30.28 o 
   8  -2   9        2.57        4.89     11.75 o 
   9  -2   9      733.23      736.52     42.66 o 
  10  -2   9        1.08       15.25     13.36 o 
  -7  -1   9        6.24       10.02     11.14 o 
  -6  -1   9      303.28      289.52     25.52 o 
  -5  -1   9      501.51      525.10     33.22 o 
  -4  -1   9      245.21      255.35     33.52 o 
  -3  -1   9        3.92        1.58     14.30 o 
  -2  -1   9     3958.18     4089.64     98.89 o 
  -1  -1   9      842.22      831.38     58.21 o 
   0  -1   9      151.47      134.73     16.12 o 
   1  -1   9    13728.77    12802.25    221.18 o 
   2  -1   9    37051.36    34260.45    244.08 o 
   3  -1   9      243.20      274.69     19.87 o 
   4  -1   9     3725.70     3753.53     87.70 o 
   5  -1   9        3.51        7.31      9.38 o 
   6  -1   9      471.56      501.51     26.67 o 
   7  -1   9     1855.22     1902.12     81.77 o 
   8  -1   9     1047.28     1093.19     42.38 o 
   9  -1   9       13.63       10.96     11.64 o 
  10  -1   9        1.97        3.48      8.91 o 
  -8   0   9      457.08      520.73     47.37 o 
  -7   0   9     1447.55     1428.18     75.62 o 
  -6   0   9      295.30      185.18     46.41 o 
  -5   0   9      162.40      160.42      9.65 o 
  -4   0   9     1378.89     1376.54     39.56 o 
  -3   0   9      269.58      292.03     12.30 o 
  -2   0   9        1.21        5.23      8.31 o 
  -1   0   9     3495.44     3318.71     44.42 o 
   0   0   9      230.71      268.27     14.75 o 
   1   0   9     3430.32     3543.25     48.44 o 
   2   0   9    18287.46    16523.15    447.64 o 
   3   0   9    11361.96     9962.94    176.18 o 
   4   0   9     3092.88     3280.64     71.82 o 
   5   0   9     1580.09     1667.82     57.25 o 
   6   0   9      877.06      926.78     37.87 o 
   7   0   9      154.63      135.12     30.68 o 
   8   0   9      555.68      594.78     32.26 o 
   9   0   9       70.02       73.35     31.35 o 
  10   0   9      935.77      887.55     44.97 o 
  -8   1   9      222.64      133.63    110.31 o 
  -7   1   9      492.62      448.25     45.14 o 
  -6   1   9      748.06      750.45     19.49 o 
  -5   1   9     1434.52     1556.28     80.58 o 
  -4   1   9      528.47      537.17     32.57 o 
  -3   1   9      696.07      765.63     27.98 o 
  -2   1   9      213.58      203.28      8.68 o 
  -1   1   9     4065.59     3982.60     71.60 o 
   0   1   9     3420.76     3145.81     82.55 o 
   1   1   9     3555.05     3490.27     53.98 o 
   2   1   9     3848.64     3419.00     47.93 o 
   3   1   9     2508.18     2489.45    112.12 o 
   4   1   9      392.34      406.09     14.21 o 
   5   1   9      471.95      493.74     20.15 o 
   6   1   9     1789.45     1897.09     67.00 o 
   7   1   9       20.47       14.60     12.95 o 
   8   1   9       32.98       44.22     17.37 o 
   9   1   9       12.60       10.86     14.05 o 
  10   1   9     2232.52     2356.82    126.91 o 
  -8   2   9        4.20        2.92     24.35 o 
  -7   2   9        8.46        1.40     10.29 o 
  -6   2   9     2696.16     2825.62    106.66 o 
  -5   2   9       28.90       21.81     16.30 o 
  -4   2   9     1012.37     1012.20     35.54 o 
  -3   2   9     1569.71     1601.75     25.25 o 
  -2   2   9     3913.76     3699.68    120.15 o 
  -1   2   9     3371.53     3231.93    116.32 o 
   0   2   9      212.17      239.32     11.41 o 
   1   2   9      531.18      525.08     18.04 o 
   2   2   9       20.92       13.05     14.94 o 
   3   2   9        6.88       15.23      4.54 o 
   4   2   9     3572.27     3423.45     63.23 o 
   5   2   9     1739.97     1841.32     30.09 o 
   6   2   9     1331.76     1344.66     36.21 o 
   7   2   9      304.72      306.01     16.08 o 
   8   2   9      935.26      920.27     48.77 o 
   9   2   9     3885.11     3874.44    178.97 o 
  10   2   9      414.22      431.96     60.43 o 
  -7   3   9        0.10        3.83     10.08 o 
  -6   3   9        8.50        5.50     12.95 o 
  -5   3   9     1204.21     1251.19     48.48 o 
  -4   3   9      371.33      349.95     27.70 o 
  -3   3   9       38.84       35.84     14.20 o 
  -2   3   9      278.19      288.49      9.14 o 
  -1   3   9     2431.35     2459.20     99.87 o 
   0   3   9    21947.10    20319.54    213.84 o 
   1   3   9      190.93      179.78      7.98 o 
   2   3   9     3952.22     3900.15     94.10 o 
   3   3   9       18.72       29.75     17.40 o 
   4   3   9     3977.34     3853.80    127.08 o 
   5   3   9     1990.41     2312.02     84.41 o 
   6   3   9      625.42      600.40     16.01 o 
   7   3   9      286.51      280.63     14.33 o 
   8   3   9       45.97       36.16     17.76 o 
   9   3   9      169.76      157.84     75.39 o 
  10   3   9     2323.22     2230.50    134.45 o 
  -7   4   9     1884.48     1941.03     80.20 o 
  -6   4   9      333.35      298.13     28.02 o 
  -5   4   9        0.56        7.46      9.68 o 
  -4   4   9     1105.21     1144.76     52.07 o 
  -3   4   9     1753.75     1996.90     67.07 o 
  -2   4   9     1204.65     1249.98     50.75 o 
  -1   4   9     9593.97     8739.01    314.55 o 
   0   4   9      331.58      327.16      9.28 o 
   1   4   9     6825.32     6201.89     99.95 o 
   2   4   9        0.18       11.15      9.88 o 
   3   4   9     4943.71     5097.74    124.61 o 
   4   4   9       12.92       34.36     19.45 o 
   5   4   9      176.17      205.31     24.80 o 
   6   4   9     2226.95     2220.24    135.45 o 
   7   4   9     3781.83     3849.30    195.13 o 
   8   4   9     2510.58     2472.34    131.33 o 
   9   4   9     1157.31     1261.52    104.20 o 
  -7   5   9        0.20        6.85     15.02 o 
  -6   5   9     1555.21     1656.78     68.58 o 
  -5   5   9      245.71      246.81     27.14 o 
  -4   5   9       19.61       24.96      9.62 o 
  -3   5   9     2531.06     2551.49    115.62 o 
  -2   5   9      847.96      851.42     36.63 o 
  -1   5   9      668.69      729.49     35.58 o 
   0   5   9      427.91      414.63     12.80 o 
   1   5   9     1382.27     1447.38     27.80 o 
   2   5   9     5704.81     5438.57    135.43 o 
   3   5   9        2.69        0.21     10.47 o 
   4   5   9       92.55      106.19     34.60 o 
   5   5   9      252.71      282.19     29.82 o 
   6   5   9     4823.82     4927.08    218.72 o 
   7   5   9     3369.49     3334.34    155.44 o 
   8   5   9       21.82       -0.58     26.07 o 
   9   5   9      621.18      640.94     53.13 o 
  -6   6   9      206.26      153.81     79.94 o 
  -5   6   9        4.82        3.95     14.41 o 
  -4   6   9     1338.38     1410.10     66.74 o 
  -3   6   9      392.62      412.18     29.19 o 
  -2   6   9       64.28       55.94     25.51 o 
  -1   6   9       27.86       28.49      6.61 o 
   0   6   9      623.41      632.72     23.04 o 
   1   6   9      725.74      716.40     20.64 o 
   2   6   9      167.69      168.12      9.57 o 
   3   6   9      157.14      179.59     26.00 o 
   4   6   9      478.02      444.79     27.49 o 
   5   6   9        3.15        3.64     18.78 o 
   6   6   9      412.97      397.11     73.43 o 
   7   6   9     1984.55     2027.99    110.72 o 
   8   6   9     2946.70     2909.24    265.03 o 
   9   6   9      457.74      419.37    103.96 o 
  -6   7   9      136.83       98.95     47.09 o 
  -5   7   9      469.22      459.10     32.99 o 
  -4   7   9      262.42      284.42     27.18 o 
  -3   7   9       68.21       69.90     33.30 o 
  -2   7   9      859.64      892.76     37.47 o 
  -1   7   9      739.17      723.23     24.04 o 
   0   7   9     3429.09     3645.96    116.14 o 
   1   7   9       72.70       60.50      6.35 o 
   2   7   9      477.12      437.39     13.31 o 
   3   7   9      129.84      136.75     63.06 o 
   4   7   9     6386.10     6393.10    203.38 o 
   5   7   9     1811.51     1819.92     70.28 o 
   6   7   9      594.20      597.97     40.82 o 
   7   7   9     2044.81     2076.53    153.69 o 
   8   7   9        6.39       13.17     37.21 o 
  -5   8   9     1145.63     1213.05     65.15 o 
  -4   8   9      873.99      880.20     53.74 o 
  -3   8   9        2.14        4.86     15.84 o 
  -2   8   9       96.67       90.06     44.23 o 
  -1   8   9      266.18      277.42     42.48 o 
   0   8   9      285.58      297.93     17.26 o 
   1   8   9     1978.99     2024.42     61.98 o 
   2   8   9       47.10       76.05     18.25 o 
   3   8   9     4986.23     5073.46    309.41 o 
   4   8   9      817.57      738.26     46.96 o 
   5   8   9     1810.92     1823.50     91.09 o 
   6   8   9       49.75       44.67     32.10 o 
   7   8   9       62.59       74.91     61.84 o 
  -4   9   9      979.40      970.25     69.94 o 
  -3   9   9       44.06       47.57     27.92 o 
  -2   9   9      182.72      162.92     77.59 o 
  -1   9   9       69.56       44.23     21.56 o 
   0   9   9     2597.44     2428.52    111.69 o 
   1   9   9      644.58      640.78     23.25 o 
   2   9   9      251.11      266.26     20.36 o 
   3   9   9      203.80      212.08     42.44 o 
   4   9   9     3272.15     3462.46    173.83 o 
   5   9   9     1126.00     1104.99     67.24 o 
   6   9   9      154.28      117.11     54.83 o 
  -3  10   9     1387.77     1352.56     72.70 o 
  -2  10   9      494.78      494.46     37.15 o 
  -1  10   9        0.71        6.93     12.62 o 
   0  10   9      530.01      528.34     35.21 o 
   1  10   9       88.96       60.51     28.05 o 
   3  10   9     1323.87     1191.89     72.56 o 
   4  10   9      447.58      382.96     29.23 o 
   5  10   9       49.51       83.65     37.92 o 
   0  11   9       43.72       27.30     29.84 o 
   1  11   9      112.45       86.19     93.16 o 
   2  11   9      421.11      395.26     50.08 o 
  -1  -9  10      669.91      607.56     41.24 o 
   0  -9  10     1171.75     1226.70     80.16 o 
   1  -9  10        3.05       13.04     19.71 o 
   2  -9  10      129.09      135.10     94.29 o 
   3  -9  10      472.67      433.50     51.31 o 
   4  -9  10      141.23      104.13     87.09 o 
  -3  -8  10      378.69      376.66     33.22 o 
  -2  -8  10      230.80      228.91     30.76 o 
  -1  -8  10      154.05      137.57     89.10 o 
   0  -8  10       10.12        9.87     14.74 o 
   1  -8  10      477.15      455.83     53.51 o 
   2  -8  10        4.92        7.85     27.71 o 
   3  -8  10      433.08      357.77    159.87 o 
   4  -8  10     1698.31     1632.53    125.60 o 
   5  -8  10      340.94      253.57     38.86 o 
   6  -8  10       97.88       81.53    105.26 o 
  -4  -7  10        5.59       17.20     19.58 o 
  -3  -7  10       10.83        2.19     19.49 o 
  -2  -7  10      633.72      574.25     44.65 o 
  -1  -7  10      545.63      414.53     58.60 o 
   0  -7  10        3.59        3.57     15.78 o 
   1  -7  10      614.90      622.11     49.39 o 
   2  -7  10      952.81     1015.08     62.97 o 
   3  -7  10     1551.77     1557.72    106.12 o 
   4  -7  10      192.46      174.89    107.01 o 
   5  -7  10      383.95      389.16     43.49 o 
   6  -7  10      529.29      444.10     49.97 o 
   7  -7  10      343.39      337.64     42.91 o 
  -5  -6  10      332.63      358.87     30.87 o 
  -4  -6  10      419.76      411.15     57.58 o 
  -3  -6  10      832.91      831.00     43.95 o 
  -2  -6  10     2451.42     2380.31     85.73 o 
  -1  -6  10      172.57      204.76     85.90 o 
   0  -6  10     1081.99     1069.34     74.09 o 
   1  -6  10       44.77       60.71     38.72 o 
   2  -6  10      509.82      473.60     42.12 o 
   3  -6  10      537.00      580.44     59.30 o 
   4  -6  10     5056.44     4896.07    247.02 o 
   5  -6  10       11.10       -0.31     30.15 o 
   6  -6  10        0.45        6.11     26.34 o 
   7  -6  10     1104.37     1121.51    103.07 o 
   8  -6  10      756.40      754.17     72.34 o 
  -6  -5  10      848.00      900.01     59.97 o 
  -5  -5  10      128.71       96.46     65.65 o 
  -4  -5  10      336.22      297.54     28.88 o 
  -3  -5  10      789.19      859.44     46.31 o 
  -2  -5  10      701.39      668.33     51.79 o 
  -1  -5  10     5615.41     5635.98    173.29 o 
   0  -5  10     1517.34     1758.47    101.56 o 
   1  -5  10     5925.69     6074.38    342.85 o 
   2  -5  10     2086.03     2193.76    132.74 o 
   3  -5  10     4008.76     4410.91    244.55 o 
   4  -5  10      502.48      515.38     45.24 o 
   5  -5  10      160.07      132.39     94.94 o 
   6  -5  10      955.37      946.00     58.14 o 
   7  -5  10      150.53      171.07     74.19 o 
   8  -5  10      146.63       95.67     51.57 o 
  -6  -4  10      354.61      372.09     43.87 o 
  -5  -4  10     1061.82     1117.66     52.41 o 
  -4  -4  10      611.09      597.94     49.18 o 
  -3  -4  10      226.68      225.46     27.68 o 
  -2  -4  10      274.54      280.11     31.44 o 
  -1  -4  10     1194.62     1341.12     79.54 o 
   0  -4  10     5983.87     5507.97    171.80 o 
   1  -4  10      526.46      555.44     91.06 o 
   2  -4  10      284.16      280.60     33.72 o 
   3  -4  10      191.71      159.80     36.53 o 
   4  -4  10      832.55      827.87     55.02 o 
   5  -4  10        6.24        3.56     13.82 o 
   6  -4  10       71.70       84.76     19.58 o 
   7  -4  10       20.92        8.93     19.89 o 
   8  -4  10      121.36       95.38     38.92 o 
   9  -4  10       90.03       68.85     35.80 o 
  -6  -3  10     2478.54     2653.69    139.22 o 
  -5  -3  10     1115.15     1115.26     59.11 o 
  -4  -3  10      176.91      165.68     64.45 o 
  -3  -3  10     1019.73      993.70     48.57 o 
  -2  -3  10       83.53      100.33     46.96 o 
  -1  -3  10      295.42      358.60     35.09 o 
   0  -3  10     1200.20     1160.90     61.38 o 
   1  -3  10     6827.22     6615.03    251.69 o 
   2  -3  10     3742.10     4164.72    120.87 o 
   3  -3  10     1971.12     2209.95     79.33 o 
   4  -3  10     1440.37     1517.72     56.54 o 
   5  -3  10     1299.35     1463.29     63.51 o 
   6  -3  10       51.15       55.51     16.00 o 
   7  -3  10     3072.60     3164.78    104.87 o 
   8  -3  10       10.96       16.89     14.76 o 
   9  -3  10        2.08       19.05     12.70 o 
  -7  -2  10      166.72      146.65     43.67 o 
  -6  -2  10      559.06      587.85     33.52 o 
  -5  -2  10      433.29      411.36     29.94 o 
  -4  -2  10      994.18     1011.48     36.73 o 
  -3  -2  10      312.85      305.76     21.93 o 
  -2  -2  10    10726.90    10293.73    190.14 o 
  -1  -2  10     1327.07     1181.18     68.74 o 
   0  -2  10      107.06      105.10     10.82 o 
   1  -2  10      256.85      256.22     16.85 o 
   2  -2  10     3572.65     3960.71    130.82 o 
   3  -2  10      346.10      334.25     28.51 o 
   4  -2  10     2190.42     2452.48    114.61 o 
   5  -2  10      946.02     1009.19     49.19 o 
   6  -2  10     1870.45     1974.25     66.85 o 
   7  -2  10      207.30      200.45     20.64 o 
   8  -2  10     3567.88     3762.98    293.19 o 
   9  -2  10      939.49      950.49     59.65 o 
  10  -2  10      272.06      222.03     26.32 o 
  -7  -1  10       57.33       36.83     24.40 o 
  -6  -1  10       76.34       52.89     35.87 o 
  -5  -1  10      631.68      600.43     30.77 o 
  -4  -1  10      179.48      162.54     23.53 o 
  -3  -1  10     3134.47     3258.96    104.02 o 
  -2  -1  10      238.13      238.15     31.11 o 
  -1  -1  10     3773.27     3410.57     94.46 o 
   0  -1  10       78.31       63.88     25.19 o 
   1  -1  10     2051.79     2118.82     74.71 o 
   2  -1  10    10188.39     9663.43    176.70 o 
   3  -1  10     6597.42     6672.36    147.06 o 
   4  -1  10      963.17      983.76     44.11 o 
   5  -1  10      897.43      906.61     31.68 o 
   6  -1  10     2633.90     2729.57    127.42 o 
   7  -1  10     8991.88     8469.17    256.07 o 
   8  -1  10       82.57       83.00     27.13 o 
   9  -1  10      171.77      175.05     28.06 o 
  10  -1  10       20.26       10.71     13.10 o 
  -7   0  10      107.54      110.72     86.67 o 
  -6   0  10       33.65       18.58     16.93 o 
  -5   0  10     1438.49     1456.13     53.80 o 
  -4   0  10      264.75      254.41     14.46 o 
  -3   0  10      129.37      152.32      9.74 o 
  -2   0  10     7583.72     7088.78    219.34 o 
  -1   0  10     1114.44     1117.01     38.11 o 
   0   0  10     1428.86     1594.31     79.90 o 
   1   0  10     5116.49     5060.50    253.76 o 
   2   0  10     4341.34     4080.05     79.01 o 
   3   0  10     4113.61     3993.98     72.67 o 
   4   0  10     1217.16     1292.54     46.62 o 
   5   0  10     1844.29     1963.68     55.85 o 
   6   0  10      823.99      811.47     39.68 o 
   7   0  10     1486.27     1458.17     35.91 o 
   8   0  10     1989.37     1984.74     80.01 o 
   9   0  10      367.91      368.72     25.05 o 
  10   0  10        8.15       26.12     21.95 o 
  -7   1  10       26.77       30.80     21.06 o 
  -6   1  10     1368.78     1334.40     57.55 o 
  -5   1  10     1125.24     1129.42     39.09 o 
  -4   1  10        0.31        0.93      6.20 o 
  -3   1  10       12.01       14.93      5.59 o 
  -2   1  10     4964.61     4433.17    199.16 o 
  -1   1  10      491.31      531.19     13.96 o 
   0   1  10       14.01        7.46      9.58 o 
   1   1  10      473.43      561.28     17.38 o 
   2   1  10       49.30       46.06     17.57 o 
   3   1  10     1063.54     1101.64     37.17 o 
   4   1  10      458.30      446.20     22.39 o 
   5   1  10     8484.64     7813.83    192.94 o 
   6   1  10     4136.92     4198.79    163.58 o 
   7   1  10     1635.49     1808.41     61.54 o 
   8   1  10      276.99      268.53     22.31 o 
   9   1  10      104.81      133.84     21.83 o 
  10   1  10        5.48        7.61     22.16 o 
  -7   2  10      156.75      175.30    117.06 o 
  -6   2  10     1146.75     1141.56     71.94 o 
  -5   2  10     4276.38     4429.40    144.29 o 
  -4   2  10     4116.67     4091.29    185.42 o 
  -3   2  10      707.18      684.45     19.29 o 
  -2   2  10      821.47      861.12     24.66 o 
  -1   2  10     1146.28     1111.70     43.16 o 
   0   2  10     7292.63     6879.68    238.98 o 
   1   2  10     4719.61     4680.54     63.19 o 
   2   2  10        0.26        4.97      4.41 o 
   3   2  10        0.22        2.13      3.05 o 
   4   2  10      491.46      445.69     14.68 o 
   5   2  10     3178.73     2979.71    121.51 o 
   6   2  10      243.80      224.35     11.06 o 
   7   2  10      141.94      133.82     40.44 o 
   8   2  10      858.28      896.00     43.05 o 
   9   2  10      297.60      229.08     40.44 o 
  10   2  10      652.38      709.10     63.14 o 
  -7   3  10      797.01      729.16     49.97 o 
  -6   3  10     1660.87     1699.14     68.04 o 
  -5   3  10     2515.10     2783.51    103.91 o 
  -4   3  10       12.50       10.00     10.09 o 
  -3   3  10      830.67      999.13     96.72 o 
  -2   3  10      149.02      152.50      9.38 o 
  -1   3  10     6543.83     6304.05    134.14 o 
   0   3  10     2097.03     2272.47     41.57 o 
   1   3  10     3528.18     3575.74     50.24 o 
   2   3  10       10.74       16.89      7.06 o 
   3   3  10      318.64      318.46      6.69 o 
   4   3  10      558.57      562.61     37.66 o 
   5   3  10     2160.25     2133.36    110.24 o 
   6   3  10     4743.70     4648.90    193.95 o 
   7   3  10       29.07       33.12     13.24 o 
   8   3  10     1240.09     1180.30     76.69 o 
   9   3  10     3389.29     3550.70    247.81 o 
  10   3  10        3.83       -7.10     34.71 o 
  -7   4  10        1.96        6.25     12.40 o 
  -6   4  10      644.74      644.62     37.49 o 
  -5   4  10       13.83        9.61     10.24 o 
  -4   4  10      385.96      362.18     24.52 o 
  -3   4  10     1458.60     1479.70     64.83 o 
  -2   4  10     2398.93     2554.10     64.69 o 
  -1   4  10      688.97      697.90     21.82 o 
   0   4  10     6204.00     5767.04    160.14 o 
   1   4  10      311.62      312.76      9.96 o 
   2   4  10     6273.89     5630.56    120.37 o 
   3   4  10      884.10      952.21     41.43 o 
   4   4  10      182.03      191.43     20.76 o 
   5   4  10      753.26      796.35     52.24 o 
   6   4  10     1309.81     1328.74     69.11 o 
   7   4  10      895.23      883.71     63.52 o 
   8   4  10      866.27      825.54     45.72 o 
   9   4  10     1399.52     1273.28     77.45 o 
  -6   5  10      395.50      346.74     47.03 o 
  -5   5  10       46.60       48.58     21.63 o 
  -4   5  10      781.10      801.75     41.49 o 
  -3   5  10       31.40       40.97     15.10 o 
  -2   5  10      260.91      237.72     21.63 o 
  -1   5  10     1123.38     1214.88     50.31 o 
   0   5  10      161.30      163.33      8.70 o 
   1   5  10      734.26      787.48     18.63 o 
   2   5  10       85.84       85.48      7.14 o 
   3   5  10      973.58     1028.35     46.13 o 
   4   5  10     1973.39     2096.08     59.49 o 
   5   5  10        2.20        1.65     14.75 o 
   6   5  10        0.36        9.47     22.47 o 
   7   5  10      308.80      319.97     89.07 o 
   8   5  10      531.73      566.96     52.27 o 
   9   5  10      236.47      248.84     29.39 o 
  -6   6  10     1283.22     1397.45     67.09 o 
  -5   6  10      315.81      318.46     27.66 o 
  -4   6  10      479.89      492.39     35.14 o 
  -3   6  10      629.61      576.21     37.58 o 
  -2   6  10     1032.58      974.78     50.36 o 
  -1   6  10      639.84      641.74     36.42 o 
   0   6  10     1526.37     1574.58     37.57 o 
   1   6  10     2058.26     2126.75     42.00 o 
   2   6  10      876.83      952.09     24.73 o 
   3   6  10     2082.74     2149.56     63.02 o 
   4   6  10     1253.30     1257.68     56.38 o 
   5   6  10       18.66       11.61     15.33 o 
   6   6  10     4032.92     4328.22    188.92 o 
   7   6  10     1108.58     1037.03     76.25 o 
   8   6  10      133.76      106.26     48.77 o 
  -5   7  10      264.37      221.02     45.23 o 
  -4   7  10      120.22      142.27     72.79 o 
  -3   7  10      345.36      317.20     32.53 o 
  -2   7  10       28.25       31.47     15.22 o 
  -1   7  10     1157.93     1195.85     50.39 o 
   0   7  10      657.46      630.35     19.50 o 
   1   7  10     1876.77     1957.48     70.03 o 
   2   7  10      185.38      191.89     12.03 o 
   3   7  10     1001.35      996.62     39.72 o 
   4   7  10      160.94      175.16     24.83 o 
   5   7  10       47.27       55.39     25.79 o 
   6   7  10      120.91      157.12     87.77 o 
   7   7  10      214.80      213.55     29.26 o 
   8   7  10      278.71      258.55     42.43 o 
  -5   8  10      268.16      227.94     31.67 o 
  -4   8  10       33.87       40.11     26.13 o 
  -3   8  10        0.26       11.39     14.70 o 
  -2   8  10      315.68      285.71     29.38 o 
  -1   8  10      185.61      161.27     59.35 o 
   0   8  10     4599.66     4879.44    140.57 o 
   1   8  10     5667.29     5756.84    136.86 o 
   2   8  10     1628.59     1619.39     79.95 o 
   3   8  10      154.85      146.32     18.08 o 
   4   8  10     1837.17     1750.67     72.79 o 
   5   8  10      730.78      654.02     54.41 o 
   6   8  10      202.63      161.84     70.52 o 
   7   8  10       52.25       40.92     37.73 o 
  -4   9  10      568.12      516.34     34.87 o 
  -3   9  10      622.14      633.30     45.19 o 
  -2   9  10        4.89       17.72     14.15 o 
  -1   9  10     2111.57     2248.65     84.27 o 
   0   9  10     1335.67     1362.59     63.41 o 
   1   9  10       64.10       48.16     31.45 o 
   2   9  10       31.05       29.54     23.24 o 
   3   9  10     1566.05     1532.31     62.49 o 
   4   9  10      632.87      608.85     42.93 o 
   5   9  10       29.57       28.90     20.59 o 
   6   9  10      310.55      311.37     29.51 o 
  -2  10  10      560.12      536.42     39.02 o 
  -1  10  10       33.57       17.81     16.67 o 
   0  10  10      201.16      211.32    137.47 o 
   1  10  10      981.72      861.25     83.55 o 
   2  10  10      271.31      255.21     23.56 o 
   3  10  10       98.05       67.31     45.75 o 
   4  10  10        2.22       10.51     16.56 o 
   1  -9  11       31.93       40.49     27.83 o 
   2  -9  11      323.16      315.96     57.66 o 
  -2  -8  11        3.52        2.85     16.37 o 
  -1  -8  11        3.15        7.42     17.22 o 
   0  -8  11      268.18      235.06     62.65 o 
   1  -8  11      360.11      348.51     83.90 o 
   2  -8  11     1559.20     1639.59    134.49 o 
   3  -8  11     2268.00     2409.19    134.01 o 
   4  -8  11        1.79       14.37     19.69 o 
   5  -8  11      176.80      168.68    129.34 o 
  -3  -7  11       10.01       16.98     20.90 o 
  -2  -7  11        5.53        9.30     13.56 o 
  -1  -7  11      517.62      483.13     45.41 o 
   0  -7  11      151.79      146.01    103.24 o 
   1  -7  11      564.89      546.97     55.84 o 
   2  -7  11      446.44      458.78     48.77 o 
   3  -7  11      449.19      409.74     66.09 o 
   4  -7  11     5802.38     6379.06    299.43 o 
   5  -7  11       12.60       12.48     35.05 o 
   6  -7  11       72.80       66.27     61.22 o 
  -4  -6  11        0.86        6.63     19.79 o 
  -3  -6  11     1575.65     1499.75     83.65 o 
  -2  -6  11        4.12        1.07     17.12 o 
  -1  -6  11        0.99       10.41     15.40 o 
   0  -6  11     1805.54     1773.46    119.12 o 
   1  -6  11       33.87       32.82     24.97 o 
   2  -6  11     3833.49     3833.53    206.96 o 
   3  -6  11     4062.68     4234.89    213.27 o 
   4  -6  11      412.75      432.54     44.49 o 
   5  -6  11     1634.08     1580.80     96.17 o 
   6  -6  11      363.06      449.18     47.74 o 
   7  -6  11     1475.23     1349.90     88.70 o 
  -5  -5  11        0.15       10.06     13.18 o 
  -4  -5  11     1426.06     1422.87     82.64 o 
  -3  -5  11        1.74        8.65     15.50 o 
  -2  -5  11     1452.29     1471.85     89.01 o 
  -1  -5  11       71.83       82.43     44.63 o 
   0  -5  11      126.51      152.12     85.54 o 
   1  -5  11       96.99       97.31     53.57 o 
   2  -5  11     1581.82     1717.31     91.75 o 
   3  -5  11      228.98      217.22     28.13 o 
   4  -5  11     1984.50     1937.10    109.86 o 
   5  -5  11      100.95      138.16    106.36 o 
   6  -5  11     1187.87     1120.48     61.81 o 
   7  -5  11       11.61        9.84     17.86 o 
   8  -5  11      264.70      285.86     26.74 o 
  -6  -4  11      247.39      289.90     36.36 o 
  -5  -4  11        0.97       -8.09     18.34 o 
  -4  -4  11        3.70        8.16     14.18 o 
  -3  -4  11     1818.91     2005.04     74.00 o 
  -2  -4  11      169.06      174.77     35.32 o 
  -1  -4  11        0.70        1.10     20.72 o 
   0  -4  11     2060.83     2124.96    103.58 o 
   1  -4  11     3664.53     4048.20    186.72 o 
   2  -4  11     2064.43     2198.43    113.53 o 
   3  -4  11     1360.31     1439.36     81.25 o 
   4  -4  11      215.80      227.40     29.70 o 
   5  -4  11      125.12      168.15     71.90 o 
   6  -4  11      819.21      833.86     46.53 o 
   7  -4  11        3.04        9.47     14.53 o 
   8  -4  11       79.41       80.46     21.95 o 
   9  -4  11      171.49      197.28     36.72 o 
  -6  -3  11      970.14      995.06     90.34 o 
  -5  -3  11      290.21      328.84     49.96 o 
  -4  -3  11       79.43       86.28     31.40 o 
  -3  -3  11       91.78       65.67     49.01 o 
  -2  -3  11      707.42      736.08     41.43 o 
  -1  -3  11     3019.33     2944.98    197.60 o 
   0  -3  11     3704.47     3790.68    136.20 o 
   1  -3  11      197.47      213.44     28.26 o 
   2  -3  11      414.39      435.67     43.53 o 
   3  -3  11        3.85       28.40     29.36 o 
   4  -3  11      143.83      143.26     27.95 o 
   5  -3  11      521.33      515.71     56.39 o 
   6  -3  11       54.20       68.10     24.19 o 
   7  -3  11      264.35      252.56     34.77 o 
   8  -3  11     2378.76     2300.16    117.92 o 
   9  -3  11      149.54      143.97     61.12 o 
  -6  -2  11        3.10        0.93     19.22 o 
  -5  -2  11     1663.72     1618.48     68.94 o 
  -4  -2  11      122.95      172.73     24.29 o 
  -3  -2  11      647.45      706.89     33.51 o 
  -2  -2  11      467.91      409.89     39.23 o 
  -1  -2  11     1903.70     1973.77    100.19 o 
   0  -2  11     1724.74     1772.45    105.78 o 
   1  -2  11     2663.25     2739.09     97.61 o 
   2  -2  11      247.50      286.70     46.06 o 
   3  -2  11     3989.84     4127.33    183.55 o 
   4  -2  11     2728.70     2872.38     92.98 o 
   5  -2  11     1477.22     1505.34     63.67 o 
   6  -2  11     1432.90     1486.12     67.19 o 
   7  -2  11     2968.45     3061.04    185.35 o 
   8  -2  11      117.09      120.95     63.44 o 
   9  -2  11      243.41      201.71     31.08 o 
  -7  -1  11        2.39       -1.51     30.42 o 
  -6  -1  11     2353.39     2325.48    133.56 o 
  -5  -1  11     1900.96     1796.93     75.92 o 
  -4  -1  11       29.74       29.26     13.94 o 
  -3  -1  11      179.06      214.36     62.00 o 
  -2  -1  11     9152.90     8747.00    481.33 o 
  -1  -1  11     4340.97     4118.99    107.18 o 
   0  -1  11        0.00        4.57      9.08 o 
   1  -1  11     1043.50     1095.30     57.04 o 
   2  -1  11        0.05        5.18     11.32 o 
   3  -1  11       16.64       25.69     10.11 o 
   4  -1  11     3851.72     3645.86     92.83 o 
   5  -1  11       70.59       75.05     33.25 o 
   6  -1  11     3636.21     3827.83    171.85 o 
   7  -1  11      788.16      779.25     51.67 o 
   8  -1  11     5231.49     5550.25    198.12 o 
   9  -1  11     1331.29     1389.29     75.20 o 
  10  -1  11      163.21      123.56     73.16 o 
  -7   0  11       34.35       25.04     21.51 o 
  -6   0  11     1516.98     1514.23    115.42 o 
  -5   0  11       48.51       40.31     24.86 o 
  -4   0  11       58.07       55.03      7.33 o 
  -3   0  11     1028.67     1094.22     33.01 o 
  -2   0  11       12.77        7.79     10.14 o 
  -1   0  11     2133.28     2226.35     48.91 o 
   0   0  11      113.31      126.29     12.11 o 
   1   0  11      837.80      872.19     37.83 o 
   2   0  11     1020.50     1131.16     46.39 o 
   3   0  11       27.28       18.04     11.43 o 
   4   0  11      307.72      296.26     22.28 o 
   5   0  11        7.88       16.74     10.92 o 
   6   0  11     3196.91     3358.20    139.51 o 
   7   0  11     7053.06     6870.56    390.24 o 
   8   0  11     2228.61     2313.29    139.17 o 
   9   0  11       26.37       35.81     24.75 o 
  10   0  11      989.87      899.70     90.65 o 
  -7   1  11       58.41       35.02     29.02 o 
  -6   1  11       10.98       -2.68     30.53 o 
  -5   1  11      609.91      603.61     24.08 o 
  -4   1  11     2141.16     2225.71     61.41 o 
  -3   1  11      810.42      814.74     29.08 o 
  -2   1  11      729.40      678.95     22.58 o 
  -1   1  11      463.91      487.01     17.27 o 
   0   1  11     1657.54     1670.94     55.98 o 
   1   1  11       99.99      107.30     13.33 o 
   2   1  11      684.34      712.01     38.64 o 
   3   1  11       11.17       17.10      7.27 o 
   4   1  11     4440.00     4292.04     68.10 o 
   5   1  11     1905.23     1918.19     61.66 o 
   6   1  11     1206.42     1410.40     56.64 o 
   7   1  11      265.62      310.11     24.80 o 
   8   1  11      879.83      779.29     41.23 o 
   9   1  11     2165.79     2398.42    174.17 o 
  10   1  11       16.50       17.08     27.44 o 
  -7   2  11      138.39       90.55     59.41 o 
  -6   2  11     1653.83     1705.38    130.71 o 
  -5   2  11     2725.01     2827.82    121.85 o 
  -4   2  11       48.34       69.17     22.00 o 
  -3   2  11       13.59       14.11      8.07 o 
  -2   2  11       66.57       68.55     10.24 o 
  -1   2  11      546.91      552.45     22.80 o 
   0   2  11     1795.99     1846.44     43.14 o 
   1   2  11      495.38      559.05     18.29 o 
   2   2  11      203.57      172.54      8.28 o 
   3   2  11       19.28       28.00     10.73 o 
   4   2  11      171.03      162.56     12.07 o 
   5   2  11     8821.50     8053.63    246.49 o 
   6   2  11     3170.02     3429.72    137.56 o 
   7   2  11      171.98      192.66     16.81 o 
   8   2  11      879.75      786.68     47.71 o 
   9   2  11      291.09      318.50     51.59 o 
  10   2  11       45.71       46.27     36.29 o 
  -7   3  11        0.01        5.93     10.36 o 
  -6   3  11        2.81        0.79     17.76 o 
  -5   3  11       45.68       39.79     17.53 o 
  -4   3  11     5027.77     5414.38    145.79 o 
  -3   3  11     2956.87     2875.88    133.45 o 
  -2   3  11     3643.25     3488.59    108.77 o 
  -1   3  11     3629.69     3626.34    154.77 o 
   0   3  11       80.45       80.43      9.89 o 
   1   3  11       53.17       67.64      9.27 o 
   2   3  11     1258.78     1292.50     49.11 o 
   3   3  11      417.89      438.55     15.80 o 
   4   3  11     4344.18     4339.92    128.66 o 
   5   3  11     3273.35     3419.95    168.13 o 
   6   3  11     2124.69     2153.19     68.50 o 
   7   3  11      131.12       84.44     62.39 o 
   8   3  11     1030.43     1062.99     69.80 o 
   9   3  11       71.51       66.13     46.92 o 
  -6   4  11      324.70      362.44     31.10 o 
  -5   4  11      968.66     1045.80     45.77 o 
  -4   4  11      627.55      665.60     38.54 o 
  -3   4  11      275.00      334.30     28.15 o 
  -2   4  11     1681.74     1829.69     68.42 o 
  -1   4  11     2545.30     2716.00     95.08 o 
   0   4  11      746.10      780.04     19.02 o 
   1   4  11     1345.43     1491.24     30.86 o 
   2   4  11      670.58      710.97     20.76 o 
   3   4  11       16.69       23.19     16.62 o 
   4   4  11      330.18      345.49     40.90 o 
   5   4  11     3198.72     3442.21    194.37 o 
   6   4  11      806.11      829.14     51.28 o 
   7   4  11      667.34      692.80     45.03 o 
   8   4  11       99.83       85.54     57.11 o 
   9   4  11      941.10      881.11     85.20 o 
  -6   5  11     1518.39     1484.53     72.75 o 
  -5   5  11       65.71       66.28     28.80 o 
  -4   5  11      211.75      221.21     31.28 o 
  -3   5  11       32.85       27.32     20.04 o 
  -2   5  11      381.58      398.63     31.56 o 
  -1   5  11     3944.82     4098.90    140.66 o 
   0   5  11      680.72      717.88     16.74 o 
   1   5  11      670.26      672.48     17.86 o 
   2   5  11     1436.57     1529.95     35.95 o 
   3   5  11     2708.67     2973.29    147.90 o 
   4   5  11      893.81      919.24     45.84 o 
   5   5  11       16.09       14.51     13.27 o 
   6   5  11      880.36      923.50     66.81 o 
   7   5  11      127.05      120.29     46.37 o 
   8   5  11      354.93      390.39     45.34 o 
   9   5  11       64.54       48.19     29.63 o 
  -6   6  11      579.76      556.92     35.75 o 
  -5   6  11      848.00      849.13     47.63 o 
  -4   6  11      318.51      293.50     25.22 o 
  -3   6  11      353.12      350.44     29.41 o 
  -2   6  11     1331.67     1400.90     48.89 o 
  -1   6  11      193.09      209.11     26.08 o 
   0   6  11      418.76      400.31     15.48 o 
   1   6  11      451.64      445.39     16.77 o 
   2   6  11       42.57       36.78     17.06 o 
   3   6  11      205.65      208.18     31.22 o 
   4   6  11      219.10      212.83     27.03 o 
   5   6  11       33.84       45.48     22.82 o 
   6   6  11      644.43      614.60     53.30 o 
   7   6  11        0.41       -2.23     16.84 o 
   8   6  11      150.13      119.53     99.12 o 
  -5   7  11      211.59      157.48     27.42 o 
  -4   7  11      960.70      920.79     58.40 o 
  -3   7  11      430.17      499.86     60.23 o 
  -2   7  11      177.58      174.84     26.40 o 
  -1   7  11       22.76       26.33     17.03 o 
   0   7  11     4843.91     4891.07    142.75 o 
   1   7  11     3160.58     3336.46    109.78 o 
   2   7  11       32.97       39.39     16.06 o 
   3   7  11      488.84      483.97     33.32 o 
   4   7  11        5.47       18.74      9.11 o 
   5   7  11       12.05       25.30     15.07 o 
   6   7  11      716.75      778.17     63.86 o 
   7   7  11      663.82      642.83     42.22 o 
   8   7  11     2095.53     1901.50    132.46 o 
  -4   8  11     1597.93     1599.33     75.11 o 
  -3   8  11      174.38      181.96     27.56 o 
  -2   8  11      125.39      102.65     47.53 o 
  -1   8  11     3163.22     3224.45    132.99 o 
   0   8  11     1437.58     1436.23     62.35 o 
   1   8  11      388.41      409.85     15.97 o 
   2   8  11      380.12      350.39     30.58 o 
   3   8  11       59.55       52.76     33.11 o 
   4   8  11      366.44      376.27     28.79 o 
   5   8  11     1230.55     1229.27     54.61 o 
   6   8  11     1266.80     1150.36     66.56 o 
   7   8  11      456.98      437.62     40.99 o 
  -3   9  11      364.02      352.34     61.03 o 
  -2   9  11      100.08       77.42     35.13 o 
  -1   9  11      241.05      216.75     34.02 o 
   0   9  11     2046.97     1945.64    158.53 o 
   1   9  11      760.05      765.14     65.34 o 
   2   9  11       26.48       28.82     15.92 o 
   3   9  11      614.27      631.17     47.08 o 
   4   9  11      133.15      138.11     19.98 o 
   5   9  11        2.30        2.84     22.88 o 
   6   9  11       37.71       31.33     15.79 o 
  -1  10  11      634.12      654.66     77.45 o 
   0  10  11      127.52      121.80     99.64 o 
   1  10  11       99.69      117.65     88.53 o 
   2  10  11      302.89      258.85     45.10 o 
   3  10  11       55.50       43.34     32.90 o 
   4  10  11      481.51      481.78     34.69 o 
  -1  -8  12      681.42      571.65     34.15 o 
   0  -8  12        5.17       -9.85     25.04 o 
   1  -8  12      187.46      126.39    145.19 o 
   2  -8  12      611.20      577.01     49.08 o 
   3  -8  12      175.40      152.87    113.46 o 
   4  -8  12      987.43      957.80     83.93 o 
  -2  -7  12     1123.14     1083.71     61.70 o 
  -1  -7  12     1501.59     1318.58     78.98 o 
   0  -7  12      224.34      164.12     96.45 o 
   1  -7  12        5.75       -3.16     19.55 o 
   2  -7  12      310.51      298.71     39.00 o 
   3  -7  12     6895.76     7152.64    150.16 o 
   4  -7  12       47.70       32.55     83.07 o 
   5  -7  12      651.05      635.18     58.45 o 
   6  -7  12        1.45        8.23     18.32 o 
  -3  -6  12       77.82       42.86     27.13 o 
  -2  -6  12      202.36      180.88     70.76 o 
  -1  -6  12      710.83      651.65     42.11 o 
   0  -6  12      153.55      135.14    135.86 o 
   1  -6  12        3.93       17.90     17.22 o 
   2  -6  12     4502.13     4414.41    253.33 o 
   3  -6  12      510.97      492.57     98.47 o 
   4  -6  12     4418.41     4445.21    250.07 o 
   5  -6  12      635.71      644.65     59.10 o 
   6  -6  12     1123.98     1092.22     94.39 o 
   7  -6  12      120.99      113.50     87.39 o 
  -4  -5  12      800.36      867.38     48.02 o 
  -3  -5  12     1913.72     2010.59    108.13 o 
  -2  -5  12       18.34       12.99     16.76 o 
  -1  -5  12      386.57      370.10     36.53 o 
   0  -5  12     2113.04     2046.14    100.36 o 
   1  -5  12        1.69        8.13     18.66 o 
   2  -5  12       85.39       96.55     60.13 o 
   3  -5  12     1473.24     1675.71     89.97 o 
   4  -5  12       70.23       58.00     50.01 o 
   5  -5  12     1805.72     1703.83    162.20 o 
   6  -5  12      331.06      355.54     46.61 o 
   7  -5  12      248.62      250.59     42.60 o 
   8  -5  12       77.21       63.02     36.16 o 
  -5  -4  12      439.20      464.86     31.38 o 
  -4  -4  12     2045.46     2300.37    120.27 o 
  -3  -4  12      196.73      152.85     75.03 o 
  -2  -4  12      872.48      812.86     33.70 o 
  -1  -4  12     1892.83     2006.42    103.21 o 
   0  -4  12     1046.38     1051.78     53.30 o 
   1  -4  12      439.64      469.93     39.82 o 
   2  -4  12     1513.47     1532.10     95.76 o 
   3  -4  12       10.15       10.22     20.48 o 
   4  -4  12       85.85       73.57     46.51 o 
   5  -4  12      309.70      304.44     41.57 o 
   6  -4  12      462.16      438.29     32.34 o 
   7  -4  12     2880.74     2885.67    247.04 o 
   8  -4  12      158.72      177.28     36.68 o 
  -5  -3  12       79.41       67.28     56.97 o 
  -4  -3  12     2001.86     2127.33    105.57 o 
  -3  -3  12      785.38      856.05     34.90 o 
  -2  -3  12      373.64      383.71     23.66 o 
  -1  -3  12     1480.41     1571.96     83.48 o 
   0  -3  12       13.13       23.46     18.42 o 
   1  -3  12     1547.02     1512.12     69.76 o 
   2  -3  12      245.42      211.18     29.53 o 
   3  -3  12      245.67      247.47     32.21 o 
   4  -3  12      651.80      660.70     47.33 o 
   5  -3  12      431.82      394.75     28.61 o 
   6  -3  12     2167.73     2278.51     75.24 o 
   7  -3  12     1267.96     1229.53     54.28 o 
   8  -3  12        4.10       12.82     17.71 o 
   9  -3  12       16.87        9.66     14.70 o 
  -6  -2  12     2129.12     2168.71    126.37 o 
  -5  -2  12     5615.56     6339.26    320.40 o 
  -4  -2  12      931.44      909.69     39.14 o 
  -3  -2  12      205.17      194.91     21.55 o 
  -2  -2  12      150.21      171.48     24.09 o 
  -1  -2  12      483.97      468.18     77.04 o 
   0  -2  12     1781.70     1821.13     68.94 o 
   1  -2  12     1187.11     1116.62     43.60 o 
   2  -2  12     2701.24     2759.97     90.17 o 
   3  -2  12     1036.97     1090.78     64.76 o 
   4  -2  12     2660.39     2747.06    120.11 o 
   5  -2  12      380.16      416.35     28.27 o 
   6  -2  12     1008.60     1046.36     51.72 o 
   7  -2  12     1050.97     1065.47     51.68 o 
   8  -2  12     2861.59     3027.99    103.81 o 
   9  -2  12      253.76      235.46     25.69 o 
  -6  -1  12     1276.70     1224.03     84.62 o 
  -5  -1  12     1125.96     1144.91     53.31 o 
  -4  -1  12      584.84      593.22     31.32 o 
  -3  -1  12      622.62      589.44     27.56 o 
  -2  -1  12       32.02       26.88     14.62 o 
  -1  -1  12       13.41       11.10     13.27 o 
   0  -1  12     1575.64     1571.52     64.69 o 
   1  -1  12      379.21      380.05     22.35 o 
   2  -1  12      385.74      394.92     38.90 o 
   3  -1  12    10233.28     9924.54    243.18 o 
   4  -1  12     2067.72     2319.74     85.38 o 
   5  -1  12      299.25      299.58     25.84 o 
   6  -1  12      119.96      121.45     23.22 o 
   7  -1  12     3029.31     2967.19    109.14 o 
   8  -1  12     1058.07     1100.35    146.01 o 
   9  -1  12       90.09       68.08     36.14 o 
  -6   0  12     2081.73     2003.16    110.00 o 
  -5   0  12     2646.58     2580.48    104.35 o 
  -4   0  12        5.50       -2.29     10.63 o 
  -3   0  12       33.52       42.37     13.03 o 
  -2   0  12     2268.86     2381.13     78.53 o 
  -1   0  12      277.98      278.52     15.99 o 
   0   0  12     1576.24     1670.98    130.06 o 
   1   0  12     1500.74     1698.42     61.02 o 
   2   0  12      309.18      291.60     24.01 o 
   3   0  12     1205.06     1373.98     51.04 o 
   4   0  12      725.78      803.97     36.63 o 
   5   0  12       67.57       75.21     34.97 o 
   6   0  12     3003.58     3250.35    146.56 o 
   7   0  12      320.39      327.53     26.30 o 
   8   0  12       92.32      102.51     36.89 o 
   9   0  12     1865.10     2066.92    157.26 o 
  -6   1  12      554.90      570.19     60.95 o 
  -5   1  12      111.23       52.13     58.99 o 
  -4   1  12        3.99        0.95      7.47 o 
  -3   1  12     1380.97     1398.67     27.10 o 
  -2   1  12       77.06       82.35     22.48 o 
  -1   1  12     1658.92     1630.21     47.53 o 
   0   1  12      130.52      126.26     19.67 o 
   1   1  12     5588.03     5170.16    132.22 o 
   2   1  12     2750.54     2926.03     77.43 o 
   3   1  12     2183.82     2207.02     46.13 o 
   4   1  12     1433.30     1584.55     49.09 o 
   5   1  12     2427.43     2506.57     73.07 o 
   6   1  12       15.98       22.14     13.88 o 
   7   1  12     1397.65     1519.11     52.84 o 
   8   1  12     1458.28     1471.43     93.70 o 
   9   1  12      256.57      221.13    141.28 o 
  -6   2  12       20.40      -15.74     35.36 o 
  -5   2  12      374.25      324.64     60.78 o 
  -4   2  12      190.69      179.93     17.86 o 
  -3   2  12     1042.78      980.22     21.54 o 
  -2   2  12       19.62       21.48      9.40 o 
  -1   2  12     2014.77     2114.34     28.85 o 
   0   2  12     2690.65     2735.86     66.14 o 
   1   2  12     3209.89     3220.02     61.97 o 
   2   2  12      102.69       96.70      7.80 o 
   3   2  12      116.74      114.24     14.65 o 
   4   2  12     3601.03     3474.25    150.65 o 
   5   2  12     2752.80     2996.15     95.35 o 
   6   2  12     1065.31     1167.96     29.39 o 
   7   2  12      181.58      182.33     16.01 o 
   8   2  12        0.18       18.52     19.00 o 
   9   2  12      398.92      392.07     39.24 o 
  -6   3  12       50.12       41.33     22.16 o 
  -5   3  12      909.01      906.98     40.82 o 
  -4   3  12      311.55      309.88     25.82 o 
  -3   3  12     1507.92     1607.46     78.49 o 
  -2   3  12     1526.75     1533.15     49.84 o 
  -1   3  12       94.72      107.56     14.27 o 
   0   3  12       59.64       61.60     22.38 o 
   1   3  12      743.00      771.06     21.04 o 
   2   3  12     2841.84     2878.76     44.84 o 
   3   3  12     2318.48     2327.14     58.81 o 
   4   3  12     2022.72     1957.40     78.82 o 
   5   3  12     4128.21     4286.82    247.71 o 
   6   3  12     1431.71     1525.58     77.07 o 
   7   3  12     1994.71     1915.39     95.35 o 
   8   3  12      153.38      173.86    106.60 o 
   9   3  12       20.73       17.73     20.06 o 
  -6   4  12       29.86       17.71     14.32 o 
  -5   4  12       71.85       84.06     34.24 o 
  -4   4  12      460.37      413.62     29.91 o 
  -3   4  12      237.16      233.10     19.50 o 
  -2   4  12     4014.89     4338.34    130.08 o 
  -1   4  12     7188.71     6793.26    170.04 o 
   0   4  12      668.41      676.49     19.57 o 
   1   4  12     1984.05     2092.72     40.65 o 
   2   4  12      430.12      430.33     14.36 o 
   3   4  12       21.77       27.14      4.53 o 
   4   4  12     2614.76     2769.33    126.39 o 
   5   4  12     2752.40     2894.87    126.19 o 
   6   4  12      978.06     1043.00     71.24 o 
   7   4  12      553.34      490.92     37.28 o 
   8   4  12      328.83      324.26     36.94 o 
   9   4  12      598.55      633.16     51.48 o 
  -6   5  12       32.83       17.10     17.62 o 
  -5   5  12      138.23      106.57     47.57 o 
  -4   5  12       26.45       20.85     19.35 o 
  -3   5  12     3263.79     3441.03    126.97 o 
  -2   5  12     1837.83     1997.98     92.28 o 
  -1   5  12      154.91      162.82     21.19 o 
   0   5  12       14.54       21.89      9.32 o 
   1   5  12       96.66      104.59      7.88 o 
   2   5  12        2.49        2.97      3.77 o 
   3   5  12        0.75       -7.81     18.06 o 
   4   5  12      234.14      203.11     44.13 o 
   5   5  12      132.72      145.08     77.21 o 
   6   5  12      109.63      124.81     92.20 o 
   7   5  12      812.37      798.38     69.35 o 
   8   5  12      867.71      833.60     65.34 o 
  -5   6  12      388.82      394.87     28.17 o 
  -4   6  12       23.68       24.29     18.50 o 
  -3   6  12       79.31       95.20     42.90 o 
  -2   6  12     2373.35     2464.31    114.85 o 
  -1   6  12     1904.10     2063.25     65.82 o 
   0   6  12      475.50      527.34     22.62 o 
   1   6  12      484.72      454.59     18.41 o 
   2   6  12     1672.51     1724.70     46.42 o 
   3   6  12      675.76      710.04     29.40 o 
   4   6  12      223.30      239.45     24.88 o 
   5   6  12     1013.59     1008.32     45.55 o 
   6   6  12       22.58       -1.47     18.18 o 
   7   6  12       91.96       77.82     46.34 o 
   8   6  12      143.98      125.91     85.54 o 
  -4   7  12     1796.83     1993.77     82.09 o 
  -3   7  12     2598.81     2670.32    138.32 o 
  -2   7  12       47.81       19.75     30.58 o 
  -1   7  12      209.55      203.38     22.14 o 
   0   7  12      226.38      208.82     32.28 o 
   1   7  12      387.26      401.08     18.80 o 
   2   7  12      814.75      733.20     44.26 o 
   3   7  12      386.41      390.40     41.28 o 
   4   7  12      266.49      219.23     52.26 o 
   5   7  12     1161.91     1125.79     56.02 o 
   6   7  12     3389.03     3319.59    257.69 o 
   7   7  12      292.70      252.58     42.29 o 
  -4   8  12       75.62       63.68     24.20 o 
  -3   8  12     1081.53     1066.36     94.00 o 
  -2   8  12        1.46        5.77     17.88 o 
  -1   8  12      440.17      463.12     31.93 o 
   0   8  12     1560.08     1531.01     63.49 o 
   1   8  12        4.40        1.37      7.60 o 
   2   8  12       16.58        6.09     10.80 o 
   3   8  12      294.51      274.73     19.30 o 
   4   8  12     2540.42     2683.79    110.05 o 
   5   8  12     3289.71     3347.26    184.49 o 
   6   8  12       57.67       54.06     32.91 o 
  -2   9  12       46.51       33.94     24.83 o 
  -1   9  12      720.42      670.40     41.25 o 
   0   9  12     1487.21     1363.55    140.56 o 
   1   9  12      193.95      145.39    103.14 o 
   2   9  12        3.03        9.74     23.05 o 
   3   9  12        7.24       11.46     11.41 o 
   4   9  12       88.55       76.62     37.48 o 
   5   9  12      869.73      854.70     51.63 o 
   0  10  12      639.79      507.66     49.32 o 
   1  10  12       61.55       76.83     39.65 o 
   2  10  12      371.76      321.31     62.46 o 
   3  10  12     1237.06     1315.91    111.64 o 
   2  -8  13      165.06      118.19    108.28 o 
  -1  -7  13      339.36      227.72    106.48 o 
   0  -7  13      269.43      258.15     26.96 o 
   1  -7  13      122.65       94.91     65.82 o 
   2  -7  13     1249.42     1265.19     88.35 o 
   3  -7  13        9.99       11.94     24.01 o 
   4  -7  13     1280.28     1197.99     84.34 o 
   5  -7  13        7.18       22.09     39.89 o 
  -3  -6  13      113.93      112.04     54.67 o 
  -2  -6  13        3.69        9.37      7.66 o 
  -1  -6  13     1816.60     1597.83    110.70 o 
   0  -6  13     1355.20     1144.45     94.77 o 
   1  -6  13      813.30      806.30     64.62 o 
   2  -6  13        9.12       29.43     30.53 o 
   3  -6  13     3238.40     3546.61    177.22 o 
   4  -6  13      417.67      487.29     55.56 o 
   5  -6  13     1190.07     1134.88     95.35 o 
   6  -6  13      236.60      205.21    138.64 o 
  -4  -5  13      927.49      919.98     67.84 o 
  -3  -5  13        4.06       10.20     12.12 o 
  -2  -5  13        6.72       25.29     17.92 o 
  -1  -5  13      624.20      609.86     44.29 o 
   0  -5  13      168.63      153.08    111.99 o 
   1  -5  13       16.49       16.19     27.40 o 
   2  -5  13     1619.41     1779.12    101.56 o 
   3  -5  13      453.14      431.65     40.23 o 
   4  -5  13     1146.03     1235.00     70.11 o 
   5  -5  13      127.02      133.97    119.53 o 
   6  -5  13     1013.13     1056.96    109.38 o 
   7  -5  13     1828.27     1976.13    114.52 o 
  -4  -4  13      623.97      654.07     42.26 o 
  -3  -4  13     2180.08     2143.28    114.94 o 
  -2  -4  13       23.47       36.90     24.31 o 
  -1  -4  13      928.14      913.96     54.47 o 
   0  -4  13      255.63      239.65     66.33 o 
   1  -4  13      791.32      724.02     61.05 o 
   2  -4  13        5.72       -9.43     27.89 o 
   3  -4  13      325.14      298.06     39.65 o 
   4  -4  13       24.63       23.94     33.78 o 
   5  -4  13      844.16      795.22     66.27 o 
   6  -4  13     2078.98     2068.73    100.85 o 
   7  -4  13       30.88       26.93     25.69 o 
   8  -4  13       41.91       21.14     18.53 o 
  -5  -3  13      804.92      862.50     50.97 o 
  -4  -3  13     3961.17     4245.77    205.10 o 
  -3  -3  13      212.17      228.02     23.78 o 
  -2  -3  13      113.09      132.54     57.62 o 
  -1  -3  13       16.65       42.50     39.20 o 
   0  -3  13     1109.62     1169.11     78.30 o 
   1  -3  13     2454.69     2322.28    164.22 o 
   2  -3  13      158.68      157.40     95.01 o 
   3  -3  13        6.68       10.08     25.52 o 
   4  -3  13       26.37       23.36     29.46 o 
   5  -3  13       36.90       26.33     20.73 o 
   6  -3  13        8.79       10.83     12.22 o 
   7  -3  13     1182.74     1282.39     58.45 o 
   8  -3  13      133.22      134.36     63.03 o 
  -5  -2  13       15.96        7.12     12.55 o 
  -4  -2  13      320.25      304.13     32.34 o 
  -3  -2  13     1123.58     1212.24     57.42 o 
  -2  -2  13      247.19      241.19     24.94 o 
  -1  -2  13      938.77     1084.09     52.99 o 
   0  -2  13     4772.09     5025.65    290.10 o 
   1  -2  13      131.86      143.03     93.88 o 
   2  -2  13       90.79       89.38     47.40 o 
   3  -2  13     6838.40     7043.29    140.08 o 
   4  -2  13     1221.26     1361.44     53.94 o 
   5  -2  13       36.43       32.65     18.24 o 
   6  -2  13      177.23      161.74     27.81 o 
   7  -2  13     1387.80     1353.63     84.72 o 
   8  -2  13       46.04       31.53     21.26 o 
   9  -2  13      916.43      910.19     49.98 o 
  -5  -1  13     2275.63     2194.85    120.43 o 
  -4  -1  13      214.60      203.66     44.68 o 
  -3  -1  13      510.53      490.17     27.89 o 
  -2  -1  13       96.68      115.06     36.99 o 
  -1  -1  13     4864.11     5235.02    297.78 o 
   0  -1  13      236.93      246.92     20.37 o 
   1  -1  13     1766.36     1855.02    105.71 o 
   2  -1  13     7082.58     6519.79    291.61 o 
   3  -1  13      592.16      636.98     28.38 o 
   4  -1  13        6.03        0.87     18.17 o 
   5  -1  13     1247.11     1369.54     38.07 o 
   6  -1  13        1.35       -3.61     12.79 o 
   7  -1  13       82.17       71.75     43.25 o 
   8  -1  13       43.44       63.19     28.23 o 
   9  -1  13       20.04       13.15     18.65 o 
  -6   0  13      673.54      715.24     57.45 o 
  -5   0  13     1069.09     1058.33     97.20 o 
  -4   0  13      583.63      556.15     39.30 o 
  -3   0  13       55.09       75.75     28.69 o 
  -2   0  13      521.47      504.29     30.88 o 
  -1   0  13        0.14       -4.18     24.76 o 
   0   0  13     8912.33     8560.65    272.20 o 
   1   0  13      794.99      887.28     43.39 o 
   2   0  13        1.29        9.23     10.06 o 
   3   0  13     1173.28     1320.18     47.64 o 
   4   0  13     2490.64     2836.02     94.24 o 
   5   0  13        5.52        7.12     12.79 o 
   6   0  13      255.72      255.93     24.64 o 
   7   0  13      568.93      559.46     26.80 o 
   8   0  13      592.73      630.30     33.56 o 
   9   0  13      436.38      396.46     40.30 o 
  -6   1  13     1032.94     1044.23     79.71 o 
  -5   1  13      803.57      779.92     59.65 o 
  -4   1  13     1345.91     1362.08     95.04 o 
  -3   1  13      527.22      515.96     22.19 o 
  -2   1  13       62.62       61.84     21.67 o 
  -1   1  13     1197.23     1232.83     53.26 o 
   0   1  13     4133.55     4367.08    187.44 o 
   2   1  13      265.08      289.52     21.11 o 
   3   1  13       67.29       76.12     37.77 o 
   4   1  13      131.87      132.04      9.71 o 
   5   1  13      210.43      255.37     17.67 o 
   6   1  13       22.55       23.55     10.02 o 
   7   1  13     1266.40     1349.59     81.41 o 
   8   1  13      121.54       91.54     73.54 o 
   9   1  13      698.02      666.39     54.54 o 
  -6   2  13       45.75       33.34     45.82 o 
  -5   2  13      473.32      467.97    112.05 o 
  -4   2  13      203.28      187.55     17.16 o 
  -3   2  13      104.05       88.64     48.55 o 
  -2   2  13       12.39        9.17      7.57 o 
  -1   2  13       15.25       14.35     10.34 o 
   0   2  13      145.55      165.88     68.15 o 
   1   2  13     4209.00     4200.22    126.91 o 
   2   2  13     5204.75     4817.21    223.30 o 
   3   2  13      943.98      998.94     35.69 o 
   4   2  13      734.95      739.73     29.53 o 
   5   2  13       78.09       69.80     17.44 o 
   6   2  13       25.13       20.95      8.61 o 
   7   2  13      448.46      403.77     46.23 o 
   8   2  13      290.71      347.17     50.90 o 
   9   2  13        3.95       24.08     22.81 o 
  -6   3  13      273.73      193.31    112.26 o 
  -5   3  13      175.89      189.40    117.92 o 
  -4   3  13      420.54      372.62     23.26 o 
  -3   3  13        1.95        4.50     12.70 o 
  -2   3  13     3222.28     3264.54    103.16 o 
  -1   3  13     2073.82     2183.94     56.66 o 
   1   3  13     6891.69     6431.06    162.92 o 
   2   3  13       33.17       39.10     15.93 o 
   3   3  13     7415.45     6665.89    206.00 o 
   4   3  13      894.31      867.23     30.98 o 
   5   3  13     1411.39     1439.66     50.83 o 
   6   3  13       43.30       55.39     45.38 o 
   7   3  13       16.54       20.13     14.95 o 
   8   3  13      111.57      354.51     70.96 o 
   9   3  13        1.17       -2.30     16.50 o 
  -5   4  13       29.56       21.06     20.70 o 
  -4   4  13      181.29      154.83     44.65 o 
  -3   4  13     2494.96     2748.35     99.11 o 
  -2   4  13     1331.44     1359.79     55.99 o 
  -1   4  13       16.17       13.10     16.71 o 
   0   4  13      123.87      119.76     15.47 o 
   1   4  13      437.78      462.38     16.67 o 
   2   4  13     2647.61     2741.48     88.66 o 
   3   4  13     1072.63     1084.57     34.50 o 
   4   4  13     3517.19     4127.74    173.35 o 
   5   4  13       66.94       67.53     41.26 o 
   6   4  13     1214.85     1233.29     64.76 o 
   7   4  13      919.12      861.35     66.54 o 
   8   4  13      555.05      521.82     45.69 o 
   9   4  13     1560.18     1534.50    113.53 o 
  -5   5  13      555.68      584.72     32.96 o 
  -4   5  13       96.30       97.52     48.10 o 
  -3   5  13       48.60       46.64     25.26 o 
  -2   5  13     4989.17     5258.16    159.27 o 
  -1   5  13     3930.57     4249.02    200.29 o 
   0   5  13      232.37      259.59     21.82 o 
   1   5  13       77.08       85.01     15.67 o 
   2   5  13       38.71       50.55     14.03 o 
   3   5  13     1375.53     1404.73     53.91 o 
   4   5  13      217.70      233.81     24.77 o 
   5   5  13       19.31       32.04     33.44 o 
   6   5  13       66.36       49.25     35.57 o 
   7   5  13      376.64      373.48     69.04 o 
   8   5  13       22.12       30.42     35.36 o 
  -4   6  13      827.98      819.91     62.12 o 
  -3   6  13     3527.72     3608.53    119.77 o 
  -2   6  13      982.17     1025.25     39.42 o 
  -1   6  13       34.37       31.73     23.08 o 
   0   6  13      281.02      289.19     25.62 o 
   1   6  13      200.05      190.33     11.53 o 
   2   6  13      423.22      398.17     25.45 o 
   3   6  13       44.55       30.61     23.03 o 
   4   6  13       16.51       21.83     21.61 o 
   5   6  13      441.75      424.10     29.54 o 
   6   6  13     1395.37     1408.08    106.53 o 
   7   6  13        4.72       13.00     17.60 o 
   8   6  13     2196.25     2027.69    171.77 o 
  -4   7  13      167.96      156.92     76.92 o 
  -3   7  13      414.60      383.98     42.01 o 
  -2   7  13     1053.06     1012.90     48.84 o 
  -1   7  13      877.76      876.80     35.92 o 
   0   7  13      198.48      186.87     24.04 o 
   1   7  13      996.13     1020.51     26.26 o 
   2   7  13      664.57      630.78     33.44 o 
   3   7  13      281.04      311.58     25.67 o 
   4   7  13     2282.59     2435.79     94.49 o 
   5   7  13     5351.87     5519.95    279.48 o 
   6   7  13       63.95       61.74     34.30 o 
   7   7  13        6.03       12.38     17.80 o 
  -3   8  13      613.81      593.10     55.70 o 
  -2   8  13      173.42      140.93     19.99 o 
  -1   8  13        5.32       14.81     13.80 o 
   0   8  13      312.27      342.54     95.76 o 
   1   8  13       76.64       91.00     48.05 o 
   2   8  13      247.12      283.70     41.95 o 
   3   8  13        1.33        8.42      9.69 o 
   4   8  13     1007.90      959.33     76.21 o 
   5   8  13      967.73      956.72     59.23 o 
   6   8  13     2325.17     2314.12    164.03 o 
  -1   9  13      263.12      191.11    139.94 o 
   0   9  13       19.25       14.58     36.43 o 
   1   9  13       26.81       44.04     28.64 o 
   2   9  13     1469.02     1375.46     95.66 o 
   3   9  13       53.10       36.35     22.48 o 
   4   9  13     1831.04     1766.46     80.09 o 
   5   9  13     1833.66     1869.06    151.58 o 
   0  -7  14      830.47      795.39     54.79 o 
   1  -7  14      430.39      378.11     42.63 o 
   2  -7  14       73.33       53.37     63.80 o 
   3  -7  14        8.46        7.65     30.77 o 
   4  -7  14      219.15      220.44     40.61 o 
  -2  -6  14      945.98      981.69     65.89 o 
  -1  -6  14     1102.73      982.48     62.44 o 
   0  -6  14      798.81      665.85    102.28 o 
   1  -6  14      738.78      690.27     60.47 o 
   2  -6  14      781.91      665.16     80.09 o 
   3  -6  14      418.15      406.27    112.81 o 
   4  -6  14      212.94      178.59    137.85 o 
   5  -6  14      748.59      744.42     66.20 o 
   6  -6  14       14.37       15.40     27.75 o 
  -3  -5  14      217.62      157.21     74.08 o 
  -2  -5  14      294.54      253.69     72.81 o 
  -1  -5  14      522.17      474.30     83.34 o 
   0  -5  14      172.44      145.60     83.45 o 
   1  -5  14     1182.06     1201.32     85.27 o 
   2  -5  14     1255.52     1188.53     77.65 o 
   3  -5  14        3.89       11.22     30.22 o 
   4  -5  14       12.76       12.86     15.71 o 
   5  -5  14      586.02      597.87     67.67 o 
   6  -5  14      701.76      718.22     50.18 o 
   7  -5  14     1477.16     1460.14    126.67 o 
  -4  -4  14     2068.94     2159.51     93.81 o 
  -3  -4  14       12.50       26.82     15.71 o 
  -2  -4  14      228.59      223.69     37.44 o 
  -1  -4  14        0.94       -1.68     19.89 o 
   0  -4  14      116.71      114.94     39.65 o 
   1  -4  14       11.41       -2.61     31.66 o 
   2  -4  14     1470.60     1306.62     76.73 o 
   3  -4  14       48.21       36.60     56.18 o 
   4  -4  14       48.16       51.41     57.24 o 
   5  -4  14      291.60      250.55     48.84 o 
   6  -4  14     1235.66     1226.36     95.56 o 
   7  -4  14      938.73      942.86     49.36 o 
  -4  -3  14        7.59        7.02     12.78 o 
  -3  -3  14     1047.48      989.67     96.89 o 
  -2  -3  14       14.75       10.62     19.13 o 
  -1  -3  14     1532.80     1729.04     95.97 o 
   0  -3  14     2396.28     2485.47    115.45 o 
   1  -3  14      404.99      435.73     48.50 o 
   2  -3  14      143.75      162.03     91.89 o 
   3  -3  14      850.84      902.68     71.31 o 
   4  -3  14      169.76      171.80     26.03 o 
   5  -3  14      480.14      497.59     39.72 o 
   6  -3  14     4066.65     4246.38    140.44 o 
   7  -3  14        8.92        9.52     12.54 o 
   8  -3  14      429.59      398.74     54.94 o 
  -5  -2  14       34.25       20.77     19.64 o 
  -4  -2  14      500.73      504.21     36.78 o 
  -3  -2  14      283.68      294.37     50.54 o 
  -2  -2  14     1732.89     1946.39     83.79 o 
  -1  -2  14     4794.77     4709.32    209.67 o 
   0  -2  14        0.09        9.02     28.95 o 
   1  -2  14      552.63      534.00     39.72 o 
   2  -2  14      619.55      701.69     44.28 o 
   3  -2  14      515.96      603.63     44.59 o 
   4  -2  14        0.39        0.87     12.38 o 
   5  -2  14       97.77       84.85     46.10 o 
   6  -2  14       30.19        8.27     17.38 o 
   7  -2  14     1244.56     1155.67     84.26 o 
   8  -2  14     1615.11     1590.56     77.07 o 
  -5  -1  14      105.19       92.37     54.30 o 
  -4  -1  14       97.16      100.20     44.51 o 
  -3  -1  14        4.65        2.51     11.94 o 
  -2  -1  14      225.71      235.57     19.82 o 
   0  -1  14     9689.77     9433.69    388.26 o 
   1  -1  14       51.13       47.06     30.90 o 
   2  -1  14        7.21       -6.00     24.63 o 
   3  -1  14     1067.33     1118.08     64.45 o 
   4  -1  14     2126.08     2280.20    145.12 o 
   5  -1  14        0.62        9.77      8.84 o 
   6  -1  14      195.28      198.54     23.80 o 
   7  -1  14       55.61       52.63     26.04 o 
   8  -1  14        6.15        3.20     19.17 o 
   9  -1  14      159.49      148.31    107.97 o 
  -5   0  14     1263.97     1140.61     86.23 o 
  -4   0  14     1327.40     1206.91     94.12 o 
  -3   0  14      414.89      395.58     31.24 o 
  -2   0  14     2193.52     2174.93     65.41 o 
  -1   0  14     5332.59     5474.94    255.05 o 
   1   0  14      904.66      920.14     78.34 o 
   2   0  14       10.31       21.95     28.30 o 
   3   0  14      760.52     1010.57     91.29 o 
   4   0  14      268.50      292.47     24.63 o 
   5   0  14      116.59       93.87     39.72 o 
   6   0  14      294.22      323.44     26.05 o 
   7   0  14     1416.73     1312.53    120.85 o 
   8   0  14      900.89      774.57     59.37 o 
   9   0  14      153.50       89.86    113.67 o 
  -5   1  14     3318.15     3180.78    220.34 o 
  -4   1  14     1280.59     1163.63     94.25 o 
  -3   1  14      387.52      364.30     20.38 o 
  -2   1  14        6.84        5.91      8.44 o 
  -1   1  14      131.46       59.44     55.87 o 
   0   1  14      480.85      447.33     57.79 o 
   1   1  14      821.45      838.82     45.75 o 
   2   1  14       17.33       26.34     25.02 o 
   3   1  14       38.99       42.34     17.41 o 
   4   1  14        3.98        3.89     10.02 o 
   5   1  14       21.24       32.31     19.19 o 
   6   1  14     1014.42      969.66     40.04 o 
   7   1  14      909.59      966.92     69.04 o 
   8   1  14      599.65      622.29     65.34 o 
   9   1  14      303.22      251.21     35.43 o 
  -5   2  14        0.24       -8.51     25.07 o 
  -4   2  14     2200.90     2169.44    162.27 o 
  -3   2  14     3496.75     3516.94    126.54 o 
  -2   2  14     1895.35     1887.87     54.37 o 
  -1   2  14      146.02      122.72     19.65 o 
   0   2  14     1531.02     1633.90     63.51 o 
   1   2  14     5201.48     5077.64    222.89 o 
   2   2  14      309.65      339.21     31.21 o 
   3   2  14      398.81      376.27     24.92 o 
   4   2  14       43.14       52.27     21.78 o 
   5   2  14        4.71        7.25      6.90 o 
   6   2  14       66.49       71.96     39.82 o 
   7   2  14     1304.07     1218.02     61.26 o 
   8   2  14       50.99       59.92     60.98 o 
   9   2  14      614.51      553.83     43.42 o 
  -5   3  14     1209.58     1112.18     76.97 o 
  -4   3  14     1579.90     1498.52    110.85 o 
  -3   3  14      177.57      165.27     19.49 o 
  -2   3  14      135.16      115.45     54.39 o 
  -1   3  14      231.87      175.95     82.90 o 
   0   3  14     3670.40     3814.16    115.07 o 
   1   3  14      923.27     1034.00     84.86 o 
   2   3  14     2480.34     2652.92     87.06 o 
   3   3  14     1215.91     1144.79     46.51 o 
   4   3  14     3307.32     3610.38    152.90 o 
   5   3  14      846.82      793.33     56.63 o 
   6   3  14     1429.89     1433.59     85.75 o 
   7   3  14      801.43      798.75     58.31 o 
   8   3  14       30.86       36.36     35.29 o 
   9   3  14      688.58      594.54     52.34 o 
  -5   4  14      807.13      826.50     65.96 o 
  -4   4  14       17.98        8.55     10.05 o 
  -3   4  14      669.03      685.37     34.29 o 
  -2   4  14     2336.86     2424.56     92.34 o 
  -1   4  14      931.83      883.45     42.60 o 
   0   4  14      529.63      532.68     31.18 o 
   1   4  14     3075.18     3361.93     85.23 o 
   2   4  14     2007.47     2057.08     62.13 o 
   3   4  14     8097.31     7820.63    227.23 o 
   4   4  14      377.72      365.46     27.68 o 
   5   4  14      524.33      540.04     54.06 o 
   6   4  14      832.71      735.40     43.15 o 
   7   4  14        9.92        7.31     14.71 o 
   8   4  14       86.13       66.57     55.26 o 
  -4   5  14       50.59       32.99     26.76 o 
  -3   5  14     3006.40     3099.15    156.03 o 
  -2   5  14      174.90      153.36     70.19 o 
  -1   5  14      516.20      529.64     36.53 o 
   0   5  14       17.36       18.15     12.64 o 
   1   5  14      291.33      261.75     14.28 o 
   2   5  14      473.43      529.33     31.06 o 
   3   5  14      155.13      127.74     15.90 o 
   4   5  14     5701.57     5843.53    226.29 o 
   5   5  14      770.32      755.81     39.99 o 
   6   5  14      163.31      130.51     62.15 o 
   7   5  14        4.09       -0.89     21.57 o 
   8   5  14      253.78      253.92     30.22 o 
  -4   6  14      617.26      615.99     40.13 o 
  -3   6  14      100.86       85.27     85.54 o 
  -2   6  14     1134.51     1154.53     48.93 o 
  -1   6  14     1496.15     1491.35     68.03 o 
   0   6  14        4.86        7.03     11.05 o 
   1   6  14     2560.30     2713.56     87.36 o 
   2   6  14     1872.11     2017.33     70.90 o 
   3   6  14      459.72      481.44     56.32 o 
   4   6  14     1672.58     1745.27     77.45 o 
   5   6  14      234.61      235.63     24.32 o 
   6   6  14       20.53       15.71     26.14 o 
   7   6  14       86.50       66.85     53.06 o 
  -3   7  14     1077.60     1125.20     91.51 o 
  -2   7  14      621.49      649.33     30.65 o 
  -1   7  14        6.33       14.04     12.97 o 
   0   7  14     3363.31     3510.29    235.98 o 
   1   7  14       61.44       85.37     59.23 o 
   2   7  14     1228.78     1264.92     40.37 o 
   3   7  14        6.35        6.06     11.23 o 
   4   7  14      349.16      317.83     54.45 o 
   5   7  14      212.32      214.40     26.50 o 
   6   7  14      553.02      476.24     61.33 o 
  -2   8  14       12.09       15.57     17.87 o 
  -1   8  14      723.72      665.40     53.61 o 
   0   8  14        6.61       26.20     48.67 o 
   1   8  14     4168.57     3829.99    289.28 o 
   2   8  14     2325.63     2472.20    190.50 o 
   3   8  14       58.93       42.54     22.84 o 
   4   8  14     1212.14     1108.10     81.17 o 
   5   8  14     2525.60     2417.23    106.62 o 
   0   9  14      521.09      461.80     54.26 o 
   1   9  14     1003.36      929.98     84.17 o 
   2   9  14      273.51      251.10     55.46 o 
   3   9  14       22.90       27.71     38.79 o 
   4   9  14      783.64      724.10     44.41 o 
   0  -6  15        3.94       -3.40     27.13 o 
   1  -6  15      403.91      496.03     55.46 o 
   2  -6  15      299.52      262.28    101.18 o 
   3  -6  15      185.42      166.38    127.70 o 
   4  -6  15     1030.79     1021.18     77.31 o 
   5  -6  15       22.50       35.91     40.37 o 
  -2  -5  15        1.71        3.32     11.77 o 
  -1  -5  15       52.20       43.38     19.50 o 
   0  -5  15      826.03      787.02     62.77 o 
   1  -5  15      245.87      237.73     39.41 o 
   2  -5  15      893.96      835.42     66.85 o 
   3  -5  15      709.43      707.69     85.06 o 
   4  -5  15      610.72      628.25     58.03 o 
   5  -5  15      596.76      604.55     62.90 o 
   6  -5  15      134.38      110.24     97.44 o 
  -3  -4  15       28.78       19.72     12.77 o 
  -2  -4  15        2.66        3.53     11.21 o 
  -1  -4  15       41.71       43.24     32.07 o 
   0  -4  15      563.42      495.86     45.65 o 
   1  -4  15     2529.91     2688.39    141.72 o 
   2  -4  15     3985.97     3670.91    181.54 o 
   3  -4  15      111.73      143.40     96.72 o 
   4  -4  15       75.87       70.72     42.46 o 
   5  -4  15       64.41       65.89     46.68 o 
   6  -4  15      450.80      423.83     41.57 o 
   7  -4  15       99.53       68.12     73.78 o 
  -3  -3  15       22.90       12.26     16.16 o 
  -2  -3  15      877.79      883.61     87.15 o 
  -1  -3  15     2961.01     3119.76    156.99 o 
   0  -3  15      892.79      791.93     51.93 o 
   1  -3  15      329.93      361.68     43.73 o 
   2  -3  15      912.44      879.56     57.00 o 
   3  -3  15     1285.08     1238.54     60.61 o 
   4  -3  15       15.79       31.07     24.52 o 
   5  -3  15     2566.54     2601.03    129.62 o 
   6  -3  15       73.39       66.04     37.96 o 
   7  -3  15      798.41      846.69     49.52 o 
  -4  -2  15      491.73      517.19     28.99 o 
  -3  -2  15       21.68       33.54     21.64 o 
  -2  -2  15     1272.97     1275.47     46.75 o 
  -1  -2  15     1321.72     1304.01     77.52 o 
   0  -2  15     2478.23     2883.86    140.45 o 
   1  -2  15      370.40      455.94     46.23 o 
   2  -2  15      233.88      228.81     44.14 o 
   3  -2  15      228.67      192.18     60.85 o 
   4  -2  15      133.51      125.23     73.81 o 
   5  -2  15        5.93        1.78     13.63 o 
   6  -2  15     1658.92     1675.81     82.71 o 
   7  -2  15      388.47      444.42     50.03 o 
   8  -2  15     1642.82     1613.34    116.29 o 
  -4  -1  15      673.97      720.69     58.99 o 
  -3  -1  15       27.31       31.04     19.12 o 
  -2  -1  15     1692.78     1764.93     79.16 o 
  -1  -1  15     6826.08     6436.65    294.08 o 
   0  -1  15      289.06      252.30     38.07 o 
   1  -1  15      543.63      611.55     49.42 o 
   2  -1  15      140.75      143.78     23.36 o 
   3  -1  15      124.61      104.92     88.15 o 
   4  -1  15       84.01       89.04     41.73 o 
   5  -1  15      260.26      254.03     25.16 o 
   6  -1  15      100.21      101.96     34.84 o 
   7  -1  15      413.40      401.18     27.31 o 
   8  -1  15     2029.61     1888.36    109.07 o 
  -4   0  15      245.82      173.21     94.08 o 
  -3   0  15      283.34      249.44     24.59 o 
  -2   0  15     1650.88     1619.54     66.76 o 
  -1   0  15      204.67      172.35     93.50 o 
   0   0  15     3453.60     3533.48    170.36 o 
   1   0  15        2.90       11.97     15.64 o 
   2   0  15       23.09       25.86     33.89 o 
   3   0  15      110.48      105.70     45.55 o 
   4   0  15       21.28       38.09     15.21 o 
   5   0  15        7.58       23.67     16.84 o 
   6   0  15     1533.89     1521.24     81.08 o 
   7   0  15      565.22      594.32     90.89 o 
   8   0  15      675.14      559.83     52.48 o 
  -4   1  15     1469.25     1502.29     85.95 o 
  -3   1  15     1616.76     1712.58     95.90 o 
  -2   1  15     1445.19     1523.76     59.70 o 
  -1   1  15     1276.46     1377.82     71.34 o 
   0   1  15      101.00      113.46     69.11 o 
   1   1  15      223.59      195.47     20.89 o 
   2   1  15       52.32       49.42     35.12 o 
   3   1  15      206.61      194.05     18.71 o 
   4   1  15      153.31      156.94     17.07 o 
   5   1  15       70.83       56.80     26.78 o 
   6   1  15       38.93       29.92     13.06 o 
   7   1  15     3360.72     3314.93    179.93 o 
   8   1  15       37.62       11.90     32.48 o 
  -4   2  15     3544.37     3545.76    168.10 o 
  -3   2  15       14.47       19.45     37.59 o 
  -2   2  15     1101.46     1003.86     36.62 o 
  -1   2  15      248.41      215.33     15.68 o 
   0   2  15      549.40      557.83     49.73 o 
   1   2  15       41.80       34.26     19.31 o 
   2   2  15       10.94       10.38      8.18 o 
   3   2  15     1448.91     1402.30     42.98 o 
   4   2  15      277.95      275.17     16.62 o 
   5   2  15      775.53      752.55     53.30 o 
   6   2  15     5226.02     5512.67    280.05 o 
   7   2  15      483.67      445.17     43.22 o 
   8   2  15      220.00      186.96     46.72 o 
  -4   3  15       73.85       67.29     47.50 o 
  -3   3  15     4099.65     4017.88    189.79 o 
  -2   3  15     1026.92      970.25     33.82 o 
  -1   3  15      632.24      655.34     26.95 o 
   0   3  15      988.49      945.50     46.67 o 
   1   3  15     1388.24     1449.07     48.95 o 
   2   3  15     1293.76     1251.22     30.89 o 
   3   3  15     1339.60     1408.23     48.50 o 
   4   3  15      398.82      393.96     29.19 o 
   5   3  15      209.68      200.51     38.59 o 
   6   3  15      256.10      180.62     34.20 o 
   7   3  15     1459.94     1483.02    121.52 o 
   8   3  15       18.92       21.27     26.68 o 
  -4   4  15      546.24      596.36     49.49 o 
  -3   4  15     1713.98     1673.59     97.61 o 
  -2   4  15      508.05      473.62     27.82 o 
  -1   4  15      166.91      157.84     31.47 o 
   0   4  15     2550.98     2662.61     85.63 o 
   1   4  15        3.16        5.30      7.73 o 
   2   4  15     1426.19     1509.65     43.38 o 
   3   4  15       72.48       55.58     30.63 o 
   4   4  15     1576.80     1699.41     83.00 o 
   5   4  15     1326.30     1312.28     50.93 o 
   6   4  15     2250.82     1901.84     97.89 o 
   7   4  15      111.03       85.10     85.99 o 
   8   4  15       71.74       58.89     35.77 o 
  -4   5  15       32.32       21.84     17.28 o 
  -3   5  15       38.95       23.91     11.24 o 
  -2   5  15      631.52      648.12     44.25 o 
  -1   5  15      253.15      231.14     20.47 o 
   0   5  15      106.57      118.00     16.12 o 
   1   5  15      329.03      326.14     17.13 o 
   2   5  15      953.19      953.67     31.80 o 
   3   5  15     5250.86     5508.21    172.38 o 
   4   5  15      978.61      956.22     43.92 o 
   5   5  15        6.20       10.02     13.72 o 
   6   5  15      548.73      552.42     42.22 o 
   7   5  15       19.54       22.40     19.96 o 
  -3   6  15      267.08      286.42     36.26 o 
  -2   6  15        6.90        2.70     17.69 o 
  -1   6  15       17.84       13.14     10.79 o 
   0   6  15     2435.01     2380.22     94.11 o 
   2   6  15       25.30       32.45     21.89 o 
   3   6  15       45.12       47.11     19.47 o 
   4   6  15     1051.48     1008.22     44.77 o 
   5   6  15     1836.17     1983.41    141.86 o 
   6   6  15        4.83        3.91     17.08 o 
   7   6  15      274.87      243.42     34.16 o 
  -2   7  15      182.56      153.91     64.68 o 
  -1   7  15     1107.62     1132.15     50.78 o 
   0   7  15        5.95        3.74     17.73 o 
   1   7  15     5813.32     6246.80    156.71 o 
   2   7  15     2005.79     2029.16    159.22 o 
   3   7  15      107.80       93.66     51.92 o 
   4   7  15      193.12      166.21     34.17 o 
   5   7  15        0.97        8.51     11.92 o 
   6   7  15       21.31       20.58     24.01 o 
  -1   8  15        2.40       14.47     29.94 o 
   0   8  15     2734.59     2717.20    201.27 o 
   1   8  15     2367.00     2213.24    125.19 o 
   2   8  15      685.56      627.09     92.44 o 
   3   8  15      338.50      269.69    164.84 o 
   4   8  15      298.23      288.64     39.46 o 
   5   8  15      132.03       97.71     46.24 o 
   0  -5  16      164.11      117.34    109.31 o 
   1  -5  16     1317.44     1374.50    114.01 o 
   2  -5  16      186.85      178.11     30.39 o 
   4  -5  16      700.28      701.21     65.17 o 
   5  -5  16      146.47      106.64     73.37 o 
  -2  -4  16       95.08       72.52     39.38 o 
  -1  -4  16      139.57      135.56     63.57 o 
   0  -4  16      337.74      304.09     52.24 o 
   1  -4  16      101.47       95.04     58.79 o 
   2  -4  16      153.25      155.48     98.71 o 
   3  -4  16      896.22      941.44    100.94 o 
   4  -4  16        3.18        5.69     16.09 o 
   5  -4  16       36.12       43.56     37.42 o 
   6  -4  16      342.60      367.86     44.18 o 
  -2  -3  16       77.01       58.24     25.15 o 
  -1  -3  16       59.57       40.10     25.96 o 
   0  -3  16     1290.24     1352.58    106.64 o 
   1  -3  16     1696.88     1624.91    174.24 o 
   2  -3  16     1960.77     2056.26    156.51 o 
   3  -3  16       19.77       17.46     19.79 o 
   4  -3  16     4787.94     5423.76    241.36 o 
   5  -3  16      259.84      277.31     40.82 o 
   6  -3  16      153.15      132.39     63.59 o 
   7  -3  16      179.86      120.92     82.40 o 
  -3  -2  16      273.83      251.19     24.18 o 
  -2  -2  16      903.62      917.89     47.49 o 
  -1  -2  16     4395.48     4803.88    327.52 o 
   0  -2  16      396.59      479.98     85.75 o 
   1  -2  16       84.64       67.84     58.82 o 
   2  -2  16      834.80      816.49     48.57 o 
   3  -2  16     2770.12     2777.29    171.73 o 
   4  -2  16      230.60      169.27     46.51 o 
   5  -2  16     6890.53     7601.76    144.65 o 
   6  -2  16     1183.73     1060.13     64.70 o 
   7  -2  16      267.26      265.18     34.23 o 
  -3  -1  16       47.99       59.67     23.73 o 
  -2  -1  16      460.50      505.32     30.92 o 
  -1  -1  16      158.13      189.43     95.66 o 
   0  -1  16     1689.30     1899.61    106.74 o 
   1  -1  16      459.51      424.04     33.89 o 
   2  -1  16       10.94        8.30     21.75 o 
   3  -1  16      122.02      128.14     24.59 o 
   4  -1  16     3269.38     3542.38    167.14 o 
   5  -1  16      765.17      818.64     53.83 o 
   6  -1  16      429.98      425.77     38.08 o 
   7  -1  16      203.18      185.97     24.22 o 
   8  -1  16     1507.18     1514.88    101.25 o 
  -4   0  16     1167.32     1192.30     82.76 o 
  -3   0  16       18.48       -2.95     22.05 o 
  -2   0  16     1988.24     1979.04    104.66 o 
  -1   0  16     2134.62     2167.73    114.90 o 
   0   0  16      141.08      150.88     72.10 o 
   1   0  16     1582.49     1550.62     95.28 o 
   2   0  16      381.82      373.31     32.82 o 
   3   0  16      607.16      573.62     39.03 o 
   4   0  16       23.28       24.94     14.35 o 
   5   0  16      575.08      556.57     34.19 o 
   6   0  16       20.25       18.42     22.74 o 
   7   0  16       69.57       73.78     54.91 o 
   8   0  16        9.91       26.48     28.06 o 
  -4   1  16      456.50      462.56     39.41 o 
  -3   1  16      994.01      838.78     59.30 o 
  -2   1  16      169.15      182.26     36.84 o 
  -1   1  16       64.81       50.80     31.11 o 
   0   1  16      385.96      376.12     36.29 o 
   1   1  16       18.85       27.16     15.57 o 
   3   1  16      538.21      572.05     23.71 o 
   4   1  16      709.91      732.86     34.71 o 
   5   1  16     2194.14     2113.26     88.37 o 
   6   1  16     5107.06     5481.59    241.05 o 
   7   1  16     1145.86     1083.74     91.54 o 
   8   1  16      129.90      110.10     69.08 o 
  -4   2  16       24.51       13.21     34.74 o 
  -3   2  16     1759.47     1887.03    101.90 o 
  -2   2  16      823.54      799.95     54.71 o 
  -1   2  16      125.17      129.90     23.18 o 
   0   2  16      184.37      207.54     37.35 o 
   1   2  16      694.84      651.20     39.24 o 
   2   2  16      196.21      180.62     16.70 o 
   3   2  16       10.78       15.78      6.61 o 
   4   2  16        0.33        4.73      8.61 o 
   5   2  16      947.54      902.34     63.86 o 
   6   2  16       43.12       53.44     42.15 o 
   7   2  16     3128.59     3079.33    242.53 o 
   8   2  16      170.38      120.32    103.17 o 
  -3   3  16     1830.57     1798.67     95.04 o 
  -2   3  16      924.37      889.08     37.86 o 
  -1   3  16      377.75      340.99     21.72 o 
   0   3  16      291.75      278.19     19.79 o 
   1   3  16        4.82        8.98      9.44 o 
   2   3  16      339.85      333.78     17.66 o 
   3   3  16      924.75      835.04     45.67 o 
   4   3  16        6.20        1.96     15.91 o 
   5   3  16      625.31      641.25     42.87 o 
   6   3  16     2915.42     2969.19    213.82 o 
   7   3  16      786.65      757.70     55.15 o 
   8   3  16     2071.43     2083.63    127.59 o 
  -3   4  16      224.70      187.14     60.09 o 
  -2   4  16      372.90      346.29     25.83 o 
  -1   4  16     2257.24     2234.82     83.04 o 
   0   4  16     1190.60     1153.79     42.77 o 
   1   4  16       45.43       42.86     26.82 o 
   2   4  16      930.75      910.29     41.36 o 
   3   4  16      541.52      615.22     32.96 o 
   4   4  16       13.94       21.57     21.30 o 
   5   4  16     1386.09     1346.71     90.62 o 
   6   4  16       26.55       29.09     15.02 o 
   7   4  16      233.56      262.28     36.12 o 
  -3   5  16       82.98       65.96     33.23 o 
  -2   5  16      788.45      759.31     51.84 o 
  -1   5  16      219.41      206.52     21.75 o 
   0   5  16        2.26        0.81      5.93 o 
   1   5  16       68.64       55.39     38.93 o 
   2   5  16      439.45      420.02     22.31 o 
   3   5  16       58.65       46.38     26.38 o 
   4   5  16      308.05      335.58     28.47 o 
   5   5  16      994.96     1043.65     82.87 o 
   6   5  16      400.15      352.66     62.63 o 
   7   5  16      266.39      193.00     26.79 o 
  -2   6  16     1253.05     1214.54     59.46 o 
  -1   6  16      259.73      259.18     27.97 o 
   0   6  16       23.66       36.84     39.79 o 
   1   6  16      950.95      848.97     91.06 o 
   2   6  16      435.97      408.64     55.94 o 
   3   6  16     1551.70     1541.36    116.08 o 
   4   6  16      944.41      984.25     54.49 o 
   5   6  16       48.80       42.70     27.30 o 
   6   6  16      813.77      871.23     66.44 o 
  -1   7  16       59.29       66.09     37.11 o 
   0   7  16      378.29      337.06     40.58 o 
   1   7  16      524.79      572.55     57.21 o 
   2   7  16        7.40        5.38     36.49 o 
   3   7  16        9.71       18.86     30.53 o 
   4   7  16      403.98      417.63     38.78 o 
   5   7  16      701.53      659.26     46.58 o 
   1   8  16      767.01      626.16     70.21 o 
   2   8  16     1110.47     1106.79     86.16 o 
   3   8  16        4.19       16.02     21.61 o 
   0  -4  17      163.38      108.76     85.16 o 
   1  -4  17      213.05      174.27    113.43 o 
   2  -4  17      348.70      305.02     51.14 o 
   3  -4  17      242.31      255.70     37.18 o 
   4  -4  17      357.32      398.01     42.02 o 
   5  -4  17      385.10      337.16    109.45 o 
  -1  -3  17        4.15        6.62     14.74 o 
   0  -3  17       33.64       29.74     36.05 o 
   1  -3  17     1337.64     1178.41    102.86 o 
   2  -3  17        6.34       13.07     15.19 o 
   3  -3  17     1178.26     1152.93     91.58 o 
   4  -3  17       88.99       67.98     61.09 o 
   5  -3  17     1822.90     2006.90    115.59 o 
   6  -3  17      516.32      526.08     49.87 o 
  -2  -2  17      143.36      122.64     22.48 o 
  -1  -2  17      249.35      234.95    104.99 o 
   0  -2  17        6.44       12.76     18.25 o 
   1  -2  17       92.37       94.36     78.78 o 
   2  -2  17     1837.96     2000.08    105.85 o 
   3  -2  17      590.29      576.67     50.80 o 
   4  -2  17     8670.49     9536.79    257.07 o 
   5  -2  17     4311.94     4224.84    357.88 o 
   6  -2  17      209.47      157.83     84.46 o 
   7  -2  17        3.80        6.67     13.67 o 
  -2  -1  17      968.44      965.27     53.00 o 
  -1  -1  17       66.12       92.74     40.54 o 
   1  -1  17       10.98        1.82     16.60 o 
   2  -1  17      256.47      220.78     81.43 o 
   3  -1  17     1554.96     1617.74     85.82 o 
   4  -1  17     1231.69     1133.96     63.73 o 
   5  -1  17     5803.68     6186.13    127.03 o 
   6  -1  17      807.73      834.51    122.60 o 
   7  -1  17       61.73       48.94     32.17 o 
  -3   0  17      346.34      316.30     36.36 o 
  -2   0  17     1131.34     1142.12     78.03 o 
  -1   0  17     1174.60     1093.14     85.44 o 
   0   0  17      221.47      273.67     71.14 o 
   2   0  17      799.25      766.55     38.65 o 
   3   0  17     1626.27     1599.05    111.27 o 
   4   0  17     3132.65     3267.11    215.29 o 
   5   0  17     2529.55     2704.91    106.29 o 
   6   0  17       72.03       73.33     43.94 o 
   7   0  17       46.15       30.39     52.17 o 
  -3   1  17      120.30       99.36     49.01 o 
  -2   1  17      975.42      915.82     67.43 o 
  -1   1  17      267.34      288.56     69.66 o 
   0   1  17       59.05       62.01     56.04 o 
   1   1  17     3430.14     3340.44    164.74 o 
   2   1  17     1431.20     1407.90     93.09 o 
   3   1  17        7.81       10.71      8.81 o 
   4   1  17       79.69       59.84     31.28 o 
   5   1  17      134.32      125.81     90.07 o 
   6   1  17      174.12      139.63    106.60 o 
   7   1  17      100.62       82.08     60.71 o 
  -3   2  17       28.90       36.43     30.59 o 
  -2   2  17      235.74      229.46     28.26 o 
  -1   2  17      130.18      138.57     75.56 o 
   0   2  17      457.18      458.03     29.74 o 
   1   2  17       11.37       -2.74     15.61 o 
   2   2  17     1547.58     1574.32     81.84 o 
   3   2  17     3058.67     2948.82    114.63 o 
   4   2  17       37.60       12.35     29.57 o 
   5   2  17       61.00       51.11     29.33 o 
   6   2  17     2521.83     2642.46    189.64 o 
   7   2  17        0.32        4.84     16.67 o 
  -3   3  17       62.33       51.89     48.43 o 
  -2   3  17       45.93       26.99     17.56 o 
  -1   3  17      216.17      227.45     25.42 o 
   0   3  17      661.80      580.52     29.80 o 
   1   3  17     1732.09     1745.51    107.70 o 
   2   3  17     4220.25     4427.08    195.74 o 
   3   3  17        8.82        8.37     19.89 o 
   4   3  17       12.10       20.24     22.29 o 
   5   3  17     2179.19     2063.84    149.75 o 
   6   3  17      229.77      195.92    119.02 o 
   7   3  17     1255.60     1213.02     79.75 o 
  -2   4  17      250.56      281.82     20.42 o 
  -1   4  17        9.88       17.61     15.50 o 
   0   4  17       56.59       53.37     22.59 o 
   1   4  17      481.09      496.98     27.27 o 
   2   4  17        1.00        9.75      7.97 o 
   3   4  17     1441.65     1348.50     81.15 o 
   4   4  17       94.50       75.77     55.26 o 
   5   4  17      173.75      160.45     22.57 o 
   6   4  17      899.73      843.34     63.80 o 
   7   4  17       20.13       12.59     25.52 o 
  -2   5  17      274.00      227.66     24.40 o 
  -1   5  17      928.76      929.41    124.25 o 
   0   5  17      453.35      400.59     28.50 o 
   1   5  17       27.95       15.85     22.36 o 
   2   5  17     1051.15      980.95     83.96 o 
   3   5  17      101.29      126.80     19.11 o 
   4   5  17      244.33      228.26     30.94 o 
   5   5  17       15.17        7.41     23.80 o 
   6   5  17      182.08      165.08    125.19 o 
  -1   6  17      178.75      179.28     94.56 o 
   0   6  17      121.72       71.44     60.47 o 
   1   6  17        7.11       -7.13     24.90 o 
   2   6  17      526.18      468.49     61.53 o 
   3   6  17      316.84      289.23     58.94 o 
   4   6  17      432.85      411.05     27.15 o 
   5   6  17      251.64      275.94     29.05 o 
   1   7  17       58.85       58.96     41.74 o 
   2   7  17      263.30      239.85     36.01 o 
   3   7  17      141.63      110.10    104.99 o 
   4   7  17      924.70      861.11     82.35 o 
   0  -3  18      463.67      500.56     53.23 o 
   1  -3  18     1069.53     1205.13     87.26 o 
   2  -3  18       47.69       46.27     45.72 o 
   3  -3  18      674.08      617.59     44.45 o 
   4  -3  18     2002.53     2049.33    128.07 o 
  -1  -2  18      485.88      483.51     33.50 o 
   0  -2  18     1396.68     1551.24    107.29 o 
   1  -2  18      326.29      344.70     42.70 o 
   2  -2  18      762.91      751.01     54.84 o 
   3  -2  18     2035.74     2099.68    123.82 o 
   4  -2  18      138.17      130.23     73.85 o 
   5  -2  18     1198.73     1221.21     86.16 o 
  -1  -1  18      237.78      276.07     34.57 o 
   0  -1  18      846.59     1014.77     67.60 o 
   1  -1  18     3008.36     3103.99    236.97 o 
   2  -1  18       27.32       24.39     30.08 o 
   3  -1  18        0.65        5.38     11.80 o 
   4  -1  18     5668.31     5917.87    161.96 o 
   5  -1  18     1257.99     1263.46     67.52 o 
   6  -1  18      150.14       97.85     70.38 o 
  -1   0  18        6.67        6.24     15.61 o 
   0   0  18      413.36      366.14     37.18 o 
   1   0  18      714.92      678.84     49.29 o 
   2   0  18       81.71       84.03     59.89 o 
   3   0  18     1192.20     1054.97    118.64 o 
   4   0  18       48.32       34.57     31.14 o 
   5   0  18      122.18      142.51     23.75 o 
   6   0  18     1003.94     1060.08     76.83 o 
  -2   1  18     1594.49     1572.57    105.26 o 
  -1   1  18       44.87       42.84     26.10 o 
   0   1  18      228.75      218.04     22.91 o 
   1   1  18      183.00      185.28     21.99 o 
   2   1  18     2479.08     2228.13    160.21 o 
   4   1  18      302.21      253.23     28.85 o 
   5   1  18      345.10      301.69     38.31 o 
   6   1  18       69.29       52.31     33.89 o 
  -2   2  18      725.67      708.79     55.05 o 
  -1   2  18      377.15      341.58     90.27 o 
   0   2  18        9.54       21.75     14.17 o 
   1   2  18     2289.56     2340.25    160.11 o 
   2   2  18     3932.24     3858.39    254.50 o 
   3   2  18        5.99        6.93     20.41 o 
   4   2  18     1194.17     1106.86     85.88 o 
   5   2  18      692.83      570.60     92.68 o 
   6   2  18        9.99        5.73     27.16 o 
  -1   3  18      664.44      590.04     52.58 o 
   0   3  18       99.53      106.29     16.33 o 
   1   3  18      687.65      647.43     48.50 o 
   3   3  18     2313.40     2442.12    169.75 o 
   4   3  18      445.92      402.02     40.78 o 
   5   3  18     2230.27     2247.82    114.35 o 
   6   3  18       31.39       43.01     32.38 o 
  -1   4  18      755.12      751.42     39.73 o 
   0   4  18        2.44        6.65      7.90 o 
   1   4  18      598.35      484.85     47.54 o 
   3   4  18       17.21       13.00     16.33 o 
   4   4  18      735.17      665.33     40.13 o 
   5   4  18       22.09        8.71     15.16 o 
   6   4  18      155.61      118.98    109.04 o 
   0   5  18       46.79       39.99     33.68 o 
   1   5  18       14.65        7.07     25.35 o 
   2   5  18      575.10      455.59     93.16 o 
   3   5  18        6.14       12.35     23.53 o 
   4   5  18       34.13       29.50     36.46 o 
   5   5  18       60.48       54.67     38.90 o 
   1   6  18      158.11      102.66     64.34 o 
   2   6  18      477.50      464.13     52.99 o 
   3   6  18      369.68      304.99     38.07 o 
   4   6  18      331.13      272.92     30.46 o 
   2  -2  19       53.85       44.49     52.61 o 
   3  -2  19      105.63      115.07     27.58 o 
   1  -1  19       26.18       18.66     25.11 o 
   2  -1  19      405.39      350.02     81.19 o 
   3  -1  19      828.66      792.55     57.35 o 
   4  -1  19       37.76       29.29     24.25 o 
   5  -1  19       26.57       32.45     25.35 o 
   0   0  19      326.20      310.20     34.26 o 
   1   0  19      881.88      753.21     62.90 o 
   3   0  19       21.17       20.55     17.97 o 
   4   0  19       44.08       45.75     30.32 o 
   5   0  19      219.65      196.74     30.83 o 
   0   1  19      102.63       98.16     53.09 o 
   1   1  19        1.88        5.42     12.76 o 
   2   1  19     1645.43     1546.99     88.18 o 
   4   1  19      219.34      236.94     30.90 o 
   5   1  19       92.34       89.21     67.57 o 
   0   2  19       70.82       36.73     33.48 o 
   1   2  19     1922.43     1862.50     92.09 o 
   4   2  19      160.59      122.72     76.97 o 
   5   2  19      123.22       90.10     78.41 o 
   0   3  19      761.90      669.82     56.08 o 
   3   3  19       15.11       17.97     26.14 o 
   4   3  19      858.92      906.76     72.44 o 
   5   3  19       42.39       45.58     37.69 o 
   3   4  19       61.75       52.44     44.42 o 
   4   4  19      526.25      466.53     37.15 o 
   2   5  19      245.64      195.81     48.53 o 
                                                 
